# Supplementary material for: A randomized controlled trial for response of microbiome network to exercise and diet intervention in patients with nonalcoholic fatty liver disease
Source: Nat Commun. 2022 May 10;13:2555. doi: 10.1038/s41467-022-29968-0 (PMC9091228; doi:10.1038/s41467-022-29968-0)
Supplement: Supplementary file 4 — Source Data [file 41467_2022_29968_MOESM4_ESM.xlsx]

## Sheet: Fig. 2
Figure a					Figure b								Figure c														Figure d
ID	time	group	diversity_shannon		ID	group	PCOA1	PCOA2	PCOA3	PCOA4	PCOA5		ASV	Taxon	p_	o_	c_	f_	g_	s_	LDA Score	p value	group	class	rich side		Spearman correlation coefficient																						p value
336	0m	AED	4.19293		4	NI	-0.0649217	-0.156371	-0.0671642	0.195393	-0.126663		ASV_82	D_0__Bacteria;D_1__Proteobacteria;D_2__Deltaproteobacteria;D_3__Desulfovibrionales;D_4__Desulfovibrionaceae;D_5__Bilophila;D_6__uncultured bacterium	D_1__Proteobacteria	D_3__Desulfovibrionales	D_2__Deltaproteobacteria	D_4__Desulfovibrionaceae	D_5__Bilophila	D_6__uncultured bacterium	3.22225	0.0112755	After intervention	AED/ NI	AED			Acetic_acid	Propionic_acid	Isobutyric_acid	Butyric_acid	Isovaleric_acid	Valeric_acid	SCFA	AST	HBA1c	HFC	VO2max	Energy_kcal	Fiber_g	Protein_E	Fat_E	Carbohydrate_E	HOMA	ISI	HDL	LDL	Trigly
345	0m	AEx	4.46352		14	AEx	-0.0239518	0.00120855	-0.0594368	-0.0016988	-0.0815119		ASV_189	D_0__Bacteria;D_1__Actinobacteria;D_2__Actinobacteria;D_3__Bifidobacteriales;D_4__Bifidobacteriaceae;D_5__Bifidobacterium	D_1__Actinobacteria	D_3__Bifidobacteriales	D_2__Actinobacteria	D_4__Bifidobacteriaceae	D_5__Bifidobacterium	unclassified	4.3305	0.0179491	After intervention	AED/ NI	NI		D_5__Bifidobacterium; ASV_152	0.283847	0.12467	0.172963	0.342523	0.279569	-0.0427793	0.272015	-0.000834768	0.141719	0.0820263	-0.0615351	-0.172909	0.275478	0.112016	0.120813	-0.206055	0.0474883	0.0974344	-0.0464185	0.0501596	-0.0884668	D_5__Bifidobacterium; ASV_152
346	0m	AED	3.94204		16	NI	-0.0621006	-0.0623869	0.327109	-0.109179	0.227966		ASV_341	D_0__Bacteria;D_1__Actinobacteria;D_2__Coriobacteriia;D_3__Coriobacteriales;D_4__Eggerthellaceae;D_5__Eggerthella	D_1__Actinobacteria	D_3__Coriobacteriales	D_2__Coriobacteriia	D_4__Eggerthellaceae	D_5__Eggerthella	unclassified	3.06815	0.0389117	After intervention	Diet/ NI	Diet		D_5__Collinsella; ASV_417	-0.146604	-0.0849928	0.198975	-0.0742412	0.156689	-0.107653	-0.142479	-0.204725	5.75e-05	-0.100745	-0.0158389	-0.445591	-0.0277313	-0.182058	0.0789058	-0.00935162	-0.0297457	-0.134478	-0.132792	-0.0464751	0.00720116	D_5__Collinsella; ASV_417
354	0m	Diet	3.82133		18	AED	-0.233899	0.0537749	-0.204173	-0.120932	-0.090773		ASV_356	D_0__Bacteria;D_1__Actinobacteria;D_2__Coriobacteriia;D_3__Coriobacteriales;D_4__Eggerthellaceae;D_5__Adlercreutzia;D_6__uncultured bacterium	D_1__Actinobacteria	D_3__Coriobacteriales	D_2__Coriobacteriia	D_4__Eggerthellaceae	D_5__Adlercreutzia	D_6__uncultured bacterium	3.15088	0.0269265	After intervention	AEx/ NI	AEx		D_5__Phascolarctobacterium; ASV_478	-0.217538	-0.0498963	0.0469705	-0.160189	0.0405336	0.0901268	-0.210619	0.104408	-0.321576	0.0135391	-0.110061	0.0255847	-0.0107138	-0.347929	-0.076599	0.112336	0.31124	-0.0758509	0.196464	0.0208617	0.210959	D_5__Phascolarctobacterium; ASV_478
14	0m	AEx	3.21995		24	AEx	0.0862052	0.029536	0.00308377	0.0193464	0.107438		ASV_363	D_0__Bacteria;D_1__Actinobacteria;D_2__Coriobacteriia;D_3__Coriobacteriales;D_4__Eggerthellaceae;D_5__Adlercreutzia;D_6__uncultured bacterium	D_1__Actinobacteria	D_3__Coriobacteriales	D_2__Coriobacteriia	D_4__Eggerthellaceae	D_5__Adlercreutzia	D_6__uncultured bacterium	3.03216	0.0379884	After intervention	Diet/ NI	Diet		D_5__Dialister; ASV_575	-0.00339315	0.0412872	0.114635	0.0275507	0.297769	0.129267	-0.00967193	0.0771322	-0.100282	-0.107776	0.0117435	-0.121982	-0.0102199	-0.0727628	-0.10386	0.10065	0.233683	0.0430834	0.20519	-0.034878	0.188576	D_5__Dialister; ASV_575
401	0m	NI	3.67413		26	AEx	0.0312094	-0.0617579	0.0164718	-0.0280877	-0.000448928		ASV_417	D_0__Bacteria;D_1__Actinobacteria;D_2__Coriobacteriia;D_3__Coriobacteriales;D_4__Coriobacteriaceae;D_5__Collinsella	D_1__Actinobacteria	D_3__Coriobacteriales	D_2__Coriobacteriia	D_4__Coriobacteriaceae	D_5__Collinsella	unclassified	3.90059	0.0203948	After intervention	Diet/ NI	NI		D_5__Erysipelotrichaceae UCG-003; ASV_776	0.18844	0.0660476	-0.0543353	0.323775	-0.0933562	-0.140861	0.211779	-0.104454	0.360696	-0.165447	0.0522433	-0.0788599	-0.0276417	0.303747	0.00807883	-0.0937942	-0.123809	0.102979	-0.0509697	-0.128811	-0.222777	D_5__Erysipelotrichaceae UCG-003; ASV_776
402	0m	Diet	3.79458		29	Diet	-0.0125293	-0.223846	-0.0124462	0.0289907	-0.0344538		ASV_478	D_0__Bacteria;D_1__Firmicutes;D_2__Negativicutes;D_3__Selenomonadales;D_4__Acidaminococcaceae;D_5__Phascolarctobacterium;D_6__uncultured organism	D_1__Firmicutes	D_3__Selenomonadales	D_2__Negativicutes	D_4__Acidaminococcaceae	D_5__Phascolarctobacterium	D_6__uncultured organism	3.97872	0.0455003	After intervention	AED/ NI	AED		D_5__Romboutsia; ASV_1100	-0.00119822	0.0811385	-0.200103	0.0572712	-0.0150692	0.102827	0.0367166	0.315781	-0.249724	0.106566	-0.0730347	-0.338908	-0.125163	-0.0656019	-0.0138285	0.168052	-0.158314	0.103127	0.00751255	0.0735545	-0.0729537	D_5__Romboutsia; ASV_1100
417	0m	Diet	3.77889		33	Diet	-0.0210849	-0.140744	-0.0472315	-0.0369191	0.00968524		ASV_701	D_0__Bacteria;D_1__Firmicutes;D_2__Negativicutes;D_3__Selenomonadales;D_4__Veillonellaceae;D_5__Megamonas	D_1__Firmicutes	D_3__Selenomonadales	D_2__Negativicutes	D_4__Veillonellaceae	D_5__Megamonas	unclassified	3.07959	0.0469765	After intervention	Diet/ NI	NI		D_5__Intestinibacter; ASV_1125	0.0396874	0.0589321	0.153811	-0.0180865	0.279511	-0.041096	0.053321	-0.0128367	0.221462	-0.0164451	0.36968	0.135529	0.0411098	0.148529	0.108807	-0.163138	-0.115565	0.23571	0.132521	-0.00950206	-0.301527	D_5__Intestinibacter; ASV_1125
442	0m	AEx	2.83317		43	AEx	0.0631304	-0.00462325	-0.0299913	0.131339	0.132876		ASV_1025	D_0__Bacteria;D_1__Firmicutes;D_2__Bacilli;D_3__Lactobacillales;D_4__Lactobacillaceae;D_5__Lactobacillus;D_6__Lactobacillus salivarius	D_1__Firmicutes	D_3__Lactobacillales	D_2__Bacilli	D_4__Lactobacillaceae	D_5__Lactobacillus	D_6__Lactobacillus salivarius	3.29908	0.0368812	After intervention	AED/ NI	NI		D_5__Escherichia-Shigella; ASV_1501	0.268595	0.329435	-0.0453418	0.305391	-0.12565	0.148885	0.291323	0.209269	0.0157513	0.0975903	-0.00430312	0.175954	0.0267425	-0.162263	-0.0971276	0.28596	-0.193354	0.0475592	0.0785999	-0.127679	-0.215414	D_5__Escherichia-Shigella; ASV_1501
470	0m	AED	4.00621		44	Diet	0.0385796	-0.0445582	-0.0179874	-0.0415156	0.00536016		ASV_1415	D_0__Bacteria;D_1__Proteobacteria;D_2__Gammaproteobacteria;D_3__Enterobacteriales;D_4__Enterobacteriaceae;D_5__Klebsiella	D_1__Proteobacteria	D_3__Enterobacteriales	D_2__Gammaproteobacteria	D_4__Enterobacteriaceae	D_5__Klebsiella	unclassified	3.32958	0.046596	After intervention	AED/ NI	NI		D_5__Alistipes; ASV_1715	-0.216076	-0.0933749	0.21325	-0.327313	0.205387	-0.00511983	-0.223278	0.0198621	-0.345055	-0.179628	0.145206	0.10995	-0.0301515	-0.11683	0.075566	-0.0209069	0.402882	-0.151457	0.329112	-0.0096558	0.209798	D_5__Alistipes; ASV_1715
16	0m	NI	3.58567		46	AEx	0.0519209	0.00297865	-0.0210443	0.0136738	0.132492		ASV_1533	D_0__Bacteria;D_1__Proteobacteria;D_2__Gammaproteobacteria;D_3__Pseudomonadales;D_4__Pseudomonadaceae;D_5__Pseudomonas	D_1__Proteobacteria	D_3__Pseudomonadales	D_2__Gammaproteobacteria	D_4__Pseudomonadaceae	D_5__Pseudomonas	unclassified	4.46093	0.048395	After intervention	Diet/ NI	NI		D_5__Alistipes; ASV_1761	-0.116136	-0.0474964	0.0574255	-0.267505	0.0737167	0.0450405	-0.144473	-0.0689591	-0.0595198	-0.0683758	0.0671886	0.120145	-0.0167658	-0.222815	0.107118	0.0235326	0.176235	-0.00607403	0.292815	0.320707	0.112751	D_5__Alistipes; ASV_1761
18	0m	AED	3.95371		70	Diet	-0.220949	0.14618	-0.252633	0.0786129	0.622584		ASV_1585	D_0__Bacteria;D_1__Proteobacteria;D_2__Gammaproteobacteria;D_3__Betaproteobacteriales;D_4__Burkholderiaceae;D_5__Sutterella	D_1__Proteobacteria	D_3__Betaproteobacteriales	D_2__Gammaproteobacteria	D_4__Burkholderiaceae	D_5__Sutterella	unclassified	3.27668	0.00792524	After intervention	Diet/ NI	NI		D_5__Alistipes; ASV_1764	-0.080404	-0.136783	-0.0262567	-0.268032	0.0106868	0.0667257	-0.108519	0.0613344	0.225385	-0.175659	0.196735	0.205177	0.0946201	0.0319583	0.238233	-0.283758	0.160548	0.163815	0.256017	0.378317	-0.114001	D_5__Alistipes; ASV_1764
519	0m	AED	4.08634		78	AED	-0.0595222	0.116218	-0.18624	-0.196237	0.0939635		ASV_1585	D_0__Bacteria;D_1__Proteobacteria;D_2__Gammaproteobacteria;D_3__Betaproteobacteriales;D_4__Burkholderiaceae;D_5__Sutterella	D_1__Proteobacteria	D_3__Betaproteobacteriales	D_2__Gammaproteobacteria	D_4__Burkholderiaceae	D_5__Sutterella	unclassified	3.22207	0.0107742	After intervention	AED/ NI	NI		D_5__Bacteroides; ASV_1973	0.0337474	0.167367	-0.0263733	0.0044716	0.0831115	0.00605848	0.0441869	0.123582	0.0638263	0.0774675	-0.0546943	-0.0872019	-0.344801	0.195643	-0.160114	0.0697235	-0.0375151	-0.000506575	0.121037	-0.0588567	0.0191295	D_5__Bacteroides; ASV_1973
592	0m	Diet	4.21381		87	Diet	0.0110725	0.0850278	0.297758	-0.110024	0.267037		ASV_2077	D_0__Bacteria;D_1__Bacteroidetes;D_2__Bacteroidia;D_3__Bacteroidales;D_4__Bacteroidaceae;D_5__Bacteroides;D_6__Bacteroides dorei	D_1__Bacteroidetes	D_3__Bacteroidales	D_2__Bacteroidia	D_4__Bacteroidaceae	D_5__Bacteroides	D_6__Bacteroides dorei	3.79738	0.0322253	After intervention	Diet/ NI	Diet		D_5__Bacteroides; ASV_1983	-0.0218212	0.116972	0.0354407	-0.113887	0.0433789	0.00425999	-0.0108923	-0.0652171	0.0468295	0.0374856	-0.00576037	-0.0260816	-0.410297	0.0979282	-0.031879	-0.0248626	0.0198998	0.0179916	-0.0362618	0.00396312	0.140555	D_5__Bacteroides; ASV_1983
599	0m	Diet	4.02365		107	NI	-0.0814286	0.153004	-0.196822	-0.231402	0.514721		ASV_2077	D_0__Bacteria;D_1__Bacteroidetes;D_2__Bacteroidia;D_3__Bacteroidales;D_4__Bacteroidaceae;D_5__Bacteroides;D_6__Bacteroides dorei	D_1__Bacteroidetes	D_3__Bacteroidales	D_2__Bacteroidia	D_4__Bacteroidaceae	D_5__Bacteroides	D_6__Bacteroides dorei	3.84592	0.00039731	After intervention	AEx/ NI	AEx		D_5__Bacteroides; ASV_1989	0.294429	0.309707	0.351007	0.172035	0.331811	0.288029	0.300855	0.0286318	-0.0895967	0.049035	0.0583513	0.159613	0.0928776	0.0155902	0.072557	-0.132559	0.264633	-0.135368	0.203212	0.160176	0.195345	D_5__Bacteroides; ASV_1989
646	0m	NI	2.96192		111	AED	0.0619991	0.090946	-0.0096148	-0.0187433	-0.235229		ASV_2077	D_0__Bacteria;D_1__Bacteroidetes;D_2__Bacteroidia;D_3__Bacteroidales;D_4__Bacteroidaceae;D_5__Bacteroides;D_6__Bacteroides dorei	D_1__Bacteroidetes	D_3__Bacteroidales	D_2__Bacteroidia	D_4__Bacteroidaceae	D_5__Bacteroides	D_6__Bacteroides dorei	3.7374	0.0180765	After intervention	AED/ NI	AED		D_5__Bacteroides; ASV_2053	0.245927	0.296474	0.104313	0.188667	-0.0789447	0.0878287	0.265056	0.305475	-0.124066	0.134959	-0.218136	0.114248	0.0201254	0.13017	-0.153532	0.0853507	0.0706625	-0.120854	-0.00377885	-0.146079	-0.158631	D_5__Bacteroides; ASV_2053
653	0m	AED	3.37998		143	AED	0.0723614	-0.020056	-0.001162	-0.0651445	-0.0217371		ASV_2081	D_0__Bacteria;D_1__Bacteroidetes;D_2__Bacteroidia;D_3__Bacteroidales;D_4__Bacteroidaceae;D_5__Bacteroides	D_1__Bacteroidetes	D_3__Bacteroidales	D_2__Bacteroidia	D_4__Bacteroidaceae	D_5__Bacteroides	unclassified	3.46241	0.000756846	After intervention	AEx/ NI	AEx		D_5__Bacteroides; ASV_2468	-0.150449	-0.234443	-0.25821	-0.0905913	-0.248076	-0.077525	-0.130917	0.0900406	0.0529373	-0.310612	0.115789	0.0254774	0.0388882	-0.362193	0.146177	0.0673557	-0.166024	0.123988	-0.0833538	-0.031454	-0.166043	D_5__Bacteroides; ASV_2468
661	0m	Diet	3.12238		145	AEx	-0.00732051	0.0863389	0.121095	-0.150867	-0.199001		ASV_2284	D_0__Bacteria;D_1__Bacteroidetes;D_2__Bacteroidia;D_3__Bacteroidales;D_4__Prevotellaceae;D_5__Prevotella 9	D_1__Bacteroidetes	D_3__Bacteroidales	D_2__Bacteroidia	D_4__Prevotellaceae	D_5__Prevotella_9	unclassified	3.35073	0.00590429	After intervention	AEx/ NI	AEx		D_5__Bacteroides; ASV_2480	0.0978957	-0.101192	-0.251467	-0.0431969	-0.189356	-0.0527893	0.073971	0.396589	-0.0366305	-0.0936647	0.113327	-0.311969	-0.0773255	0.0061647	-0.10926	-0.0101586	0.145073	0.201813	0.101568	0.00158101	-0.0239384	D_5__Bacteroides; ASV_2480
723	0m	AED	3.2706		157	Diet	0.0281803	0.179044	-0.0988249	-0.0603903	-0.0428423		ASV_2306	D_0__Bacteria;D_1__Bacteroidetes;D_2__Bacteroidia;D_3__Bacteroidales;D_4__Prevotellaceae;D_5__Prevotella 9	D_1__Bacteroidetes	D_3__Bacteroidales	D_2__Bacteroidia	D_4__Prevotellaceae	D_5__Prevotella_9	unclassified	4.02115	0.00753832	After intervention	AEx/ NI	AEx		D_5__Bacteroides; ASV_2515	0.00639044	-0.115273	-0.00682365	-0.129667	0.0168985	0.248814	-0.00407411	0.184868	-0.0907389	0.00305817	0.0402243	-0.357113	0.156927	-0.221367	-0.133743	0.0829354	0.101339	0.19275	-0.0177978	0.166569	0.0805488	D_5__Bacteroides; ASV_2515
22	0m	AEx	3.76632		160	AEx	-0.0109073	0.132389	-0.141553	-0.136895	0.058107		ASV_2374	D_0__Bacteria;D_1__Bacteroidetes;D_2__Bacteroidia;D_3__Bacteroidales;D_4__Bacteroidaceae;D_5__Bacteroides	D_1__Bacteroidetes	D_3__Bacteroidales	D_2__Bacteroidia	D_4__Bacteroidaceae	D_5__Bacteroides	unclassified	3.21566	0.0119795	After intervention	AED/ NI	AED		D_5__Ruminococcaceae UCG-002; ASV_3131	0.0398062	-0.102989	-0.206651	-0.0947531	-0.21296	0.174181	0.0143693	-0.0801981	0.217829	-0.117775	0.165893	0.0994512	-0.0278604	0.173133	0.124981	-0.245281	-0.351688	0.300699	-0.0539647	0.141296	-0.169106	D_5__Ruminococcaceae UCG-002; ASV_3131
1003	0m	AED	3.20394		178	AED	0.0539188	0.0940746	-0.0228538	0.0110619	-0.229005		ASV_2375	D_0__Bacteria;D_1__Bacteroidetes;D_2__Bacteroidia;D_3__Bacteroidales;D_4__Bacteroidaceae;D_5__Bacteroides	D_1__Bacteroidetes	D_3__Bacteroidales	D_2__Bacteroidia	D_4__Bacteroidaceae	D_5__Bacteroides	unclassified	3.04802	0.0107742	After intervention	AEx/ NI	AEx		D_5__Flavonifractor; ASV_3199	-0.176544	-0.0984539	0.0284154	-0.344651	0.0505207	0.152007	-0.169561	0.217657	-0.247351	0.0607263	-0.153764	-0.00848367	0.00549628	0.0209884	-0.0447719	-0.050802	0.323518	-0.175828	0.142093	0.259439	0.221901	D_5__Flavonifractor; ASV_3199
1004	0m	AED	3.41247		184	NI	-0.0505732	-0.083406	-0.142666	-0.0788716	0.129222		ASV_2434	D_0__Bacteria;D_1__Bacteroidetes;D_2__Bacteroidia;D_3__Bacteroidales;D_4__Bacteroidaceae;D_5__Bacteroides;D_6__Bacteroides thetaiotaomicron	D_1__Bacteroidetes	D_3__Bacteroidales	D_2__Bacteroidia	D_4__Bacteroidaceae	D_5__Bacteroides	D_6__Bacteroides thetaiotaomicron	3.17354	0.0497791	After intervention	Diet/ NI	Diet		D_5__Ruminococcaceae NK4A214 group; ASV_3307	-0.102417	-0.216028	-0.135131	-0.328687	-0.285279	-0.0971066	-0.135397	-0.0990329	0.205764	-0.326797	0.0613706	0.158309	0.206849	-0.0495181	0.1359	-0.15219	-0.0223406	0.137424	-0.160577	0.174967	-0.225368	D_5__Ruminococcaceae NK4A214 group; ASV_3307
1010	0m	Diet	3.87526		217	AEx	0.0646371	0.119177	0.0737739	-0.0451987	-0.140153		ASV_2434	D_0__Bacteria;D_1__Bacteroidetes;D_2__Bacteroidia;D_3__Bacteroidales;D_4__Bacteroidaceae;D_5__Bacteroides;D_6__Bacteroides thetaiotaomicron	D_1__Bacteroidetes	D_3__Bacteroidales	D_2__Bacteroidia	D_4__Bacteroidaceae	D_5__Bacteroides	D_6__Bacteroides thetaiotaomicron	3.40701	0.0414479	After intervention	AEx/ NI	AEx		D_5__Ruminococcus 2; ASV_3436	-0.0269729	-0.0854933	-0.17114	-0.034193	-0.135372	-0.195967	-0.0161259	0.0553046	-0.0410795	0.0550636	-0.0553263	0.141655	-0.0817663	0.37241	0.162994	-0.32617	-0.0135156	0.0243951	-0.0962641	-0.23858	0.223276	D_5__Ruminococcus 2; ASV_3436
1034	0m	AED	4.02946		224	AEx	0.0607541	-0.0553719	-0.0175998	0.0106875	0.115434		ASV_2440	D_0__Bacteria;D_1__Bacteroidetes;D_2__Bacteroidia;D_3__Bacteroidales;D_4__Bacteroidaceae;D_5__Bacteroides	D_1__Bacteroidetes	D_3__Bacteroidales	D_2__Bacteroidia	D_4__Bacteroidaceae	D_5__Bacteroides	unclassified	3.23551	0.00632608	After intervention	Diet/ NI	Diet		D_5__UBA1819; ASV_3535	-0.181468	-0.193486	-0.0873773	-0.302771	0.0215555	0.150744	-0.178604	0.0675284	0.00950144	-0.026512	-0.0517108	0.197848	0.280754	-0.0364174	0.142556	-0.130506	0.179757	-0.0249406	0.123601	0.0708668	-0.00330568	D_5__UBA1819; ASV_3535
1052	0m	Diet	2.83768		256	Diet	0.0307644	0.0143195	0.144447	-0.0743336	0.0380973		ASV_2440	D_0__Bacteria;D_1__Bacteroidetes;D_2__Bacteroidia;D_3__Bacteroidales;D_4__Bacteroidaceae;D_5__Bacteroides	D_1__Bacteroidetes	D_3__Bacteroidales	D_2__Bacteroidia	D_4__Bacteroidaceae	D_5__Bacteroides	unclassified	3.4437	0.000622323	After intervention	AED/ NI	AED		D_5__Faecalibacterium; ASV_3579	-0.235025	-0.174583	-0.0943667	-0.0680362	0.0344669	0.0228328	-0.22364	0.0438376	-0.246791	-0.176572	0.244194	-0.0675953	-0.181596	0.166644	-0.0739323	0.0693142	-0.180756	0.0138583	-0.154814	-0.415936	-0.111248	D_5__Faecalibacterium; ASV_3579
24	0m	AEx	3.75622		269	AED	-0.05368	-0.114687	-0.0470796	0.0959803	-0.346869		ASV_2458	D_0__Bacteria;D_1__Bacteroidetes;D_2__Bacteroidia;D_3__Bacteroidales;D_4__Bacteroidaceae;D_5__Bacteroides	D_1__Bacteroidetes	D_3__Bacteroidales	D_2__Bacteroidia	D_4__Bacteroidaceae	D_5__Bacteroides	unclassified	3.29798	0.0489599	After intervention	AED/ NI	AED		D_5__Faecalibacterium; ASV_3718	-0.396801	-0.36951	-0.299808	-0.476701	-0.260081	-0.0408715	-0.406704	0.00779446	-0.0102214	0.213083	0.106976	-0.123368	-0.11088	-0.224243	-0.0590128	0.102751	-0.0894822	0.0115374	-0.268289	0.0104573	0.033722	D_5__Faecalibacterium; ASV_3718
2003	0m	NI	3.05853		270	AED	0.0472777	-0.0875893	-0.0112451	-0.0483425	0.0806033		ASV_2500	D_0__Bacteria;D_1__Bacteroidetes;D_2__Bacteroidia;D_3__Bacteroidales;D_4__Bacteroidaceae;D_5__Bacteroides;D_6__Bacteroides fragilis	D_1__Bacteroidetes	D_3__Bacteroidales	D_2__Bacteroidia	D_4__Bacteroidaceae	D_5__Bacteroides	D_6__Bacteroides fragilis	2.80881	0.0392397	After intervention	AEx/ NI	AEx		D_5__Subdoligranulum; ASV_3758	-0.246932	-0.18201	-0.201699	-0.157971	-0.116332	0.0620201	-0.242528	0.203822	-0.014375	-0.204958	0.169471	0.273287	0.0921218	-0.0128596	0.23976	-0.19729	-0.0808153	0.0230614	-0.0455636	-0.0564132	-0.453347	D_5__Subdoligranulum; ASV_3758
2006	0m	Diet	4.23505		304	Diet	0.0492337	0.0502551	-0.0416193	-0.0930669	-0.175774		ASV_2513	D_0__Bacteria;D_1__Bacteroidetes;D_2__Bacteroidia;D_3__Bacteroidales;D_4__Bacteroidaceae;D_5__Bacteroides;D_6__Bacteroides uniformis	D_1__Bacteroidetes	D_3__Bacteroidales	D_2__Bacteroidia	D_4__Bacteroidaceae	D_5__Bacteroides	D_6__Bacteroides uniformis	3.61168	0.0127565	After intervention	Diet/ NI	Diet		D_5__[Eubacterium] coprostanoligenes group; ASV_3868	-0.0784138	-0.0120225	-0.0538856	0.0543694	0.0716781	0.312097	-0.0668741	0.0840144	0.0448126	0.163769	-0.117846	0.0272696	-0.260108	0.114011	0.125535	-0.197718	-0.0439388	-0.0146398	-0.0297065	0.265413	-0.10378	D_5__[Eubacterium] coprostanoligenes group; ASV_3868
2008	0m	AED	3.54573		327	AEx	0.0534181	-0.0876277	0.00970534	-0.0365111	0.0706635		ASV_2513	D_0__Bacteria;D_1__Bacteroidetes;D_2__Bacteroidia;D_3__Bacteroidales;D_4__Bacteroidaceae;D_5__Bacteroides;D_6__Bacteroides uniformis	D_1__Bacteroidetes	D_3__Bacteroidales	D_2__Bacteroidia	D_4__Bacteroidaceae	D_5__Bacteroides	D_6__Bacteroides uniformis	3.64153	0.00870051	After intervention	AEx/ NI	AEx		D_5__Tyzzerella 3; ASV_4337	0.183502	-0.0475103	0.113876	0.299403	-0.0851167	-0.0205567	0.150194	0.0209913	0.0156978	-0.0639254	-0.0528574	-0.235852	-0.112442	0.01215	0.100615	-0.178374	-0.0202911	0.116336	-0.00753378	-0.0621079	-0.18996	D_5__Tyzzerella 3; ASV_4337
2018	0m	Diet	3.87049		336	AED	0.085799	0.054266	-0.0637589	0.0971059	0.133554		ASV_2513	D_0__Bacteria;D_1__Bacteroidetes;D_2__Bacteroidia;D_3__Bacteroidales;D_4__Bacteroidaceae;D_5__Bacteroides;D_6__Bacteroides uniformis	D_1__Bacteroidetes	D_3__Bacteroidales	D_2__Bacteroidia	D_4__Bacteroidaceae	D_5__Bacteroides	D_6__Bacteroides uniformis	3.7203	0.011676	After intervention	AED/ NI	AED		D_5__Lachnospiraceae ND3007 group; ASV_4432	-0.224613	-0.323769	-0.0816324	-0.196989	-0.0560255	-0.233554	-0.214246	0.0826861	-0.0900469	-0.263942	0.252776	-0.141349	-0.0258674	-0.0495247	-0.00553661	-0.0208291	-0.0348787	0.0120732	-0.120749	-0.131835	-0.107065	D_5__Lachnospiraceae ND3007 group; ASV_4432
2025	0m	Diet	3.97934		345	AEx	-0.0645898	-0.119701	-0.0533432	-0.0391788	-0.252728		ASV_2515	D_0__Bacteria;D_1__Bacteroidetes;D_2__Bacteroidia;D_3__Bacteroidales;D_4__Bacteroidaceae;D_5__Bacteroides;D_6__Bacteroides uniformis	D_1__Bacteroidetes	D_3__Bacteroidales	D_2__Bacteroidia	D_4__Bacteroidaceae	D_5__Bacteroides	D_6__Bacteroides uniformis	3.28429	0.0471752	After intervention	AEx/ NI	AEx		D_5__[Eubacterium] hallii group; ASV_4515	0.0419837	0.0799954	0.177926	0.183271	0.116	0.0213238	0.0543608	-0.305864	0.200099	-0.082535	0.209987	0.084118	-0.00455037	0.121988	0.287642	-0.288198	-0.102247	0.0521283	-0.220881	0.0701622	-0.240323	D_5__[Eubacterium] hallii group; ASV_4515
2051	0m	Diet	4.11753		346	AED	0.0572675	-0.0411383	-0.0224728	-0.0361762	0.00178307		ASV_3102	D_0__Bacteria;D_1__Firmicutes;D_2__Clostridia;D_3__Clostridiales;D_4__Ruminococcaceae;D_5__Ruminococcaceae UCG-002	D_1__Firmicutes	D_3__Clostridiales	D_2__Clostridia	D_4__Ruminococcaceae	D_5__Ruminococcaceae_UCG-002	unclassified	2.79501	0.0273995	After intervention	Diet/ NI	NI		D_5__Lachnospira; ASV_4523	0.151985	0.00692717	-0.115247	0.0115356	-0.23435	-0.117923	0.140488	0.167778	-0.00694358	0.0229796	-0.327895	0.0459695	0.151006	0.116619	0.0225069	-0.130144	0.355341	-0.173615	0.074442	0.00338309	0.0668603	D_5__Lachnospira; ASV_4523
2053	0m	NI	2.93608		354	Diet	-0.078286	-0.169287	-0.141353	-0.0210829	-0.201999		ASV_3102	D_0__Bacteria;D_1__Firmicutes;D_2__Clostridia;D_3__Clostridiales;D_4__Ruminococcaceae;D_5__Ruminococcaceae UCG-002	D_1__Firmicutes	D_3__Clostridiales	D_2__Clostridia	D_4__Ruminococcaceae	D_5__Ruminococcaceae_UCG-002	unclassified	3.19303	0.00514085	After intervention	AED/ NI	AED		D_5__Lachnospira; ASV_4538	-0.102843	-0.19741	0.0799597	-0.0767701	-0.0484585	0.0579252	-0.113024	-0.00396572	0.109267	-0.374979	-0.0384305	-0.188416	-0.0907455	-0.0107454	-0.0117106	0.00143964	-0.0208284	0.0604388	0.0952728	0.0459865	-0.211467	D_5__Lachnospira; ASV_4538
26	0m	AEx	4.32457		401	NI	0.0391205	-0.0265659	0.0154565	0.0351098	0.0870895		ASV_3126	D_0__Bacteria;D_1__Firmicutes;D_2__Clostridia;D_3__Clostridiales;D_4__Ruminococcaceae;D_5__Ruminococcaceae UCG-003;Ambiguous_taxa	D_1__Firmicutes	D_3__Clostridiales	D_2__Clostridia	D_4__Ruminococcaceae	D_5__Ruminococcaceae_UCG-003	Ambiguous_taxa	3.38833	0.0214851	After intervention	AEx/ NI	AEx		D_5__Anaerostipes; ASV_4591	0.0432007	0.0507766	0.00568738	0.148437	-0.0830656	0.0980555	0.0452225	-0.014379	-0.189624	0.105356	-0.0247963	0.161143	0.127091	-0.168023	0.401218	-0.238949	0.0398406	-0.0436235	-0.157513	-0.0304508	-0.104782	D_5__Anaerostipes; ASV_4591
2061	0m	AED	3.99756		402	Diet	-0.119497	0.143936	0.0698972	0.116078	0.101957		ASV_3305	D_0__Bacteria;D_1__Firmicutes;D_2__Clostridia;D_3__Clostridiales;D_4__Ruminococcaceae;D_5__Ruminococcaceae NK4A214 group;D_6__gut metagenome	D_1__Firmicutes	D_3__Clostridiales	D_2__Clostridia	D_4__Ruminococcaceae	D_5__Ruminococcaceae_NK4A214_group	D_6__gut metagenome	3.11181	0.0353329	After intervention	Diet/ NI	Diet		D_5__Anaerostipes; ASV_4595	0.162739	0.100894	0.322358	0.243317	0.265334	-0.0772717	0.173728	-0.121146	-0.115424	0.113043	-0.0326147	0.0499076	0.289354	-0.0329983	0.271866	-0.148131	-0.13711	-0.000733644	-0.0576686	-0.187443	0.00174287	D_5__Anaerostipes; ASV_4595
2062	0m	NI	4.19289		417	Diet	0.0573763	-0.0381513	-0.0325635	-0.0348501	0.0378542		ASV_3378	D_0__Bacteria;D_1__Firmicutes;D_2__Clostridia;D_3__Clostridiales;D_4__Ruminococcaceae;D_5__Ruminiclostridium 5	D_1__Firmicutes	D_3__Clostridiales	D_2__Clostridia	D_4__Ruminococcaceae	D_5__Ruminiclostridium_5	unclassified	2.96134	0.0461838	After intervention	AED/ NI	NI		D_5__[Ruminococcus] gnavus group; ASV_4682	0.191637	0.149392	0.0707872	0.23357	-0.110991	0.150694	0.203094	0.146336	0.0900618	0.100594	-0.317681	-0.144085	0.138634	0.18794	-0.234916	0.066581	0.0160577	-0.249339	-0.0706237	-0.105417	-0.0954361	D_5__[Ruminococcus] gnavus group; ASV_4682
2064	0m	AEx	3.92415		442	AEx	0.0557955	0.163919	-0.000256923	0.0366592	-0.2641		ASV_3942	D_0__Bacteria;D_1__Firmicutes;D_2__Clostridia;D_3__Clostridiales;D_4__Ruminococcaceae;D_5__Ruminococcus 1;D_6__Ruminococcus sp. UNK.MGS-30	D_1__Firmicutes	D_3__Clostridiales	D_2__Clostridia	D_4__Ruminococcaceae	D_5__Ruminococcus_1	D_6__Ruminococcus sp. UNK.MGS-30	3.20388	0.00494098	After intervention	Diet/ NI	Diet		D_5__unclassify; ASV_4768	-0.320504	-0.310013	-0.200428	-0.175528	-0.148815	-0.000421838	-0.29384	0.132427	0.160453	-0.174397	-0.137967	0.241433	0.0484539	-0.037258	0.333835	-0.177957	0.134863	-0.0890556	-0.0967033	0.0382304	-0.282663	D_5__unclassify; ASV_4768
2065	0m	AED	3.96731		470	AED	0.0529387	0.146589	-0.0135424	0.120352	-0.216032		ASV_3942	D_0__Bacteria;D_1__Firmicutes;D_2__Clostridia;D_3__Clostridiales;D_4__Ruminococcaceae;D_5__Ruminococcus 1;D_6__Ruminococcus sp. UNK.MGS-30	D_1__Firmicutes	D_3__Clostridiales	D_2__Clostridia	D_4__Ruminococcaceae	D_5__Ruminococcus_1	D_6__Ruminococcus sp. UNK.MGS-30	2.87342	0.0239879	After intervention	AEx/ NI	AEx		D_5__Roseburia; ASV_4847	0.10611	0.0279243	-0.12806	-0.0415286	-0.141258	0.165231	0.0891299	0.00269156	0.0677797	-0.125051	0.215553	-0.0968049	-0.212035	0.152953	-0.0392903	-0.0672342	-0.197085	0.304327	0.0611914	0.162103	-0.0612552	D_5__Roseburia; ASV_4847
2067	0m	Diet	3.38706		519	AED	0.0511225	-0.0643639	-0.0145039	-0.0539484	-0.0187206		ASV_3942	D_0__Bacteria;D_1__Firmicutes;D_2__Clostridia;D_3__Clostridiales;D_4__Ruminococcaceae;D_5__Ruminococcus 1;D_6__Ruminococcus sp. UNK.MGS-30	D_1__Firmicutes	D_3__Clostridiales	D_2__Clostridia	D_4__Ruminococcaceae	D_5__Ruminococcus_1	D_6__Ruminococcus sp. UNK.MGS-30	3.18708	0.0300677	After intervention	AED/ NI	AED		D_5__Roseburia; ASV_4879	-0.125987	-0.234541	-0.139206	-0.251219	-0.179331	-0.0470286	-0.159584	0.25711	-0.0473605	-0.0401912	-0.309917	0.155869	-0.300278	-0.0876286	-0.000580298	0.0302299	0.197402	-0.224974	0.137814	0.118059	0.00230177	D_5__Roseburia; ASV_4879
2031	0m	NI	4.34777		592	Diet	0.0380129	-0.109828	-0.0132317	-0.0420075	0.0960568		ASV_4432	D_0__Bacteria;D_1__Firmicutes;D_2__Clostridia;D_3__Clostridiales;D_4__Lachnospiraceae;D_5__Lachnospiraceae ND3007 group	D_1__Firmicutes	D_3__Clostridiales	D_2__Clostridia	D_4__Lachnospiraceae	D_5__Lachnospiraceae_ND3007_group	unclassified	3.15142	0.0230693	After intervention	Diet/ NI	NI		D_5__unclassify; ASV_4886	0.11486	0.055485	0.0672306	0.203364	-0.0295234	0.211549	0.133332	0.055106	-0.0295619	0.133898	-0.413874	0.180575	0.0122244	-0.146513	0.446132	-0.259576	0.140402	-0.0615724	-0.0474252	0.078033	-0.147763	D_5__unclassify; ASV_4886
3003	0m	NI	4.17276		599	Diet	-0.0444246	-0.114458	-0.021643	0.315621	0.065016		ASV_4432	D_0__Bacteria;D_1__Firmicutes;D_2__Clostridia;D_3__Clostridiales;D_4__Lachnospiraceae;D_5__Lachnospiraceae ND3007 group	D_1__Firmicutes	D_3__Clostridiales	D_2__Clostridia	D_4__Lachnospiraceae	D_5__Lachnospiraceae_ND3007_group	unclassified	3.19062	0.00697525	After intervention	AED/ NI	AED		D_5__Roseburia; ASV_4903	0.160731	0.196237	-0.0513	0.130562	-0.0350414	0.218647	0.18043	0.213815	-0.0756604	0.128308	-0.395548	0.0204239	0.0351656	-0.195036	0.137898	0.0624579	-0.0754385	0.023851	0.061301	0.147053	-0.31029	D_5__Roseburia; ASV_4903
3016	0m	AEx	3.90478		646	NI	0.0501139	0.160398	-0.105149	-0.0472598	-0.174498		ASV_4768	D_0__Bacteria;D_1__Firmicutes;D_2__Clostridia;D_3__Clostridiales;D_4__Lachnospiraceae	D_1__Firmicutes	D_3__Clostridiales	D_2__Clostridia	D_4__Lachnospiraceae	unclassified	unclassified	3.10581	0.0155023	After intervention	AED/ NI	AED		D_5__Blautia; ASV_5037	-0.43168	-0.424025	-0.16777	-0.241401	-0.071657	0.0300418	-0.410331	0.161312	-0.0511647	0.0898619	-0.137732	0.0126886	0.0819646	0.119133	-0.121441	0.0667184	0.169466	-0.245415	-0.0187611	-0.0837132	0.0981534	D_5__Blautia; ASV_5037
29	0m	Diet	3.75417		653	AED	0.0221131	0.0899849	0.00874014	0.108341	-0.182628		ASV_4876	D_0__Bacteria;D_1__Firmicutes;D_2__Clostridia;D_3__Clostridiales;D_4__Lachnospiraceae;D_5__Roseburia	D_1__Firmicutes	D_3__Clostridiales	D_2__Clostridia	D_4__Lachnospiraceae	D_5__Roseburia	unclassified	3.34367	0.0334653	After intervention	AED/ NI	AED		D_5__Blautia; ASV_5102	-0.117613	-0.0605267	0.0911819	0.00797358	0.327204	0.118444	-0.104506	0.0785991	-0.00688284	0.123093	0.0596717	0.0398914	0.0564948	0.267306	0.189913	-0.327962	0.119859	0.014186	-0.0225176	0.239871	0.0323813	D_5__Blautia; ASV_5102
3033	0m	NI	2.60428		661	Diet	0.0399385	0.11014	-0.0240236	0.098001	-0.111979		ASV_4903	D_0__Bacteria;D_1__Firmicutes;D_2__Clostridia;D_3__Clostridiales;D_4__Lachnospiraceae;D_5__Roseburia	D_1__Firmicutes	D_3__Clostridiales	D_2__Clostridia	D_4__Lachnospiraceae	D_5__Roseburia	unclassified	3.60224	0.0490628	After intervention	AED/ NI	AED		D_5__Blautia; ASV_5117	0.0276693	0.113881	0.273963	0.00317646	0.217175	0.16521	0.0312656	-0.328352	0.0709801	-0.175009	-0.00441578	0.0983791	0.236657	-0.0940537	0.173753	-0.0817043	-0.0602767	0.0831246	-0.0715576	0.183903	-0.192158	D_5__Blautia; ASV_5117
3036	0m	NI	3.27365		723	AED	0.0682245	-0.0533174	-0.0158146	-0.0279287	0.129143		ASV_5016	D_0__Bacteria;D_1__Firmicutes;D_2__Clostridia;D_3__Clostridiales;D_4__Lachnospiraceae	D_1__Firmicutes	D_3__Clostridiales	D_2__Clostridia	D_4__Lachnospiraceae	unclassified	unclassified	3.53867	0.0217469	After intervention	Diet/ NI	Diet		D_5__Fusicatenibacter; ASV_5165	-0.0501575	-0.203957	-0.172336	0.0777976	-0.177092	-0.0957399	-0.0395715	-0.00662408	0.0776542	-0.0370164	-0.161211	0.180929	0.138457	0.0534853	0.36089	-0.298757	0.160265	-0.0619843	0.00614246	0.0129916	-0.181326	D_5__Fusicatenibacter; ASV_5165
3038	0m	NI	2.48015		1003	AED	0.0514864	0.117155	-0.0161229	0.122127	-0.190534		ASV_5361	D_0__Bacteria;D_1__Firmicutes;D_2__Clostridia;D_3__Clostridiales;D_4__Lachnospiraceae;D_5__Lachnospiraceae UCG-004;Ambiguous_taxa	D_1__Firmicutes	D_3__Clostridiales	D_2__Clostridia	D_4__Lachnospiraceae	D_5__Lachnospiraceae_UCG-004	Ambiguous_taxa	3.17779	0.0269265	After intervention	AEx/ NI	AEx		D_5__Lachnoclostridium; ASV_5195	0.275399	0.177219	0.0592591	0.22488	-0.0723714	0.026833	0.293347	0.111641	-0.303815	0.00402019	-0.230096	-0.046401	-0.144154	-0.0142301	0.172027	-0.131812	0.184848	-0.205335	0.0386922	0.152184	0.00826005	D_5__Lachnoclostridium; ASV_5195
4003	0m	AEx	3.585		1004	AED	0.00344936	0.0794212	0.263917	-0.186733	0.176166		ASV_5361	D_0__Bacteria;D_1__Firmicutes;D_2__Clostridia;D_3__Clostridiales;D_4__Lachnospiraceae;D_5__Lachnospiraceae UCG-004;Ambiguous_taxa	D_1__Firmicutes	D_3__Clostridiales	D_2__Clostridia	D_4__Lachnospiraceae	D_5__Lachnospiraceae_UCG-004	Ambiguous_taxa	3.35152	0.0371299	After intervention	AED/ NI	AED		D_5__Lachnoclostridium; ASV_5210	0.0184046	0.0512039	0.137541	0.053263	-0.105001	-0.0262477	0.0143822	0.2215	-0.0764324	0.1013	-0.260218	-0.0369687	0.0708307	-0.154585	-0.0619613	0.0367326	0.212036	-0.348128	-0.137747	-0.0779224	0.0159661	D_5__Lachnoclostridium; ASV_5210
4012	0m	NI	3.91867		1010	Diet	0.0977993	0.0205778	-0.00702262	0.0578257	0.0243686		ASV_5407	D_0__Bacteria;D_1__Firmicutes;D_2__Clostridia;D_3__Clostridiales;D_4__Lachnospiraceae	D_1__Firmicutes	D_3__Clostridiales	D_2__Clostridia	D_4__Lachnospiraceae	unclassified	unclassified	3.36342	0.00929788	After intervention	AED/ NI	AED		D_5__Lachnoclostridium; ASV_5305	0.067954	-0.00375929	-0.102112	-0.00916814	-0.169341	0.181623	0.0843929	0.300871	-0.341333	-0.066256	-0.0530577	0.0734548	0.0355167	-0.139623	0.0278794	-0.00025969	0.169482	0.031803	0.0716044	-0.0541408	0.183584	D_5__Lachnoclostridium; ASV_5305
4014	0m	AEx	3.7973		1034	AED	0.0785927	0.0068557	-0.00309701	-0.0142465	-0.0155945
4019	0m	AEx	3.52624		1052	Diet	0.0590765	0.0350083	0.0273829	0.00109967	-0.0897336
33	0m	Diet	3.37635		2003	NI	-0.141029	0.0229017	0.435629	-0.165332	-0.0616315
4	8.6m	NI	3.5405		2006	Diet	0.0411909	-0.0783105	-0.00730707	-0.0665796	0.093899
14	8.6m	AEx	3.74231		2008	AED	0.0725582	0.0330068	-0.0199014	-0.0642661	-0.162404
16	8.6m	NI	2.48535		2018	Diet	-0.00308379	-0.0700762	0.158362	-0.0578752	0.100946
18	8.6m	AED	2.82222		2025	Diet	0.0438747	-0.0801978	-0.0304679	0.0405261	0.16731
24	8.6m	AEx	4.06829		2031	NI	9.3675e-05	-0.16079	0.00771651	0.0184422	0.0718546
26	8.6m	AEx	4.20933		2051	Diet	0.0537753	-0.00511309	-0.0694257	-0.0246132	0.176278
29	8.6m	Diet	3.41148		2053	NI	-0.00305667	-0.0813756	-0.0382505	0.125099	0.12807
33	8.6m	Diet	3.67818		2061	AED	0.00153011	-0.149687	-0.0204501	-0.0282391	0.116399
43	8.6m	AEx	3.89106		2062	NI	0.0932644	0.0343707	-0.020519	0.100645	0.0876398
44	8.6m	Diet	4.23382		2064	AEx	0.0911021	0.0152822	-0.0093779	0.145004	0.112379
46	8.6m	AEx	4.1646		2065	AED	0.0186976	-0.153364	0.0155315	-0.0255154	0.0533318
70	8.6m	Diet	1.90733		2067	Diet	-0.00932711	-0.119252	0.0489226	0.0309884	-0.0350002
78	8.6m	AED	3.38206		3003	NI	-0.121484	-0.0973326	0.258533	-0.0639271	-0.14562
43	0m	AEx	4.03514		3016	AEx	-0.225374	0.0693021	-0.184289	-0.18987	0.0818552
87	8.6m	Diet	3.17901		3033	NI	-0.160841	-0.0306322	0.039079	-0.0768728	-0.638874
107	8.6m	NI	2.51303		3036	NI	-0.0779894	-0.166214	-0.139375	-0.0574602	-0.000241761
111	8.6m	AED	2.97541		3038	NI	-0.094997	0.0989627	0.419791	-0.162385	0.221942
143	8.6m	AED	3.83263		4003	AEx	0.045936	0.037352	-0.0798674	-0.0753352	-0.0129812
145	8.6m	AEx	3.41021		4012	NI	-0.233203	0.0663548	-0.0457385	-0.135466	-0.263478
157	8.6m	Diet	3.24882		4014	AEx	0.10203	0.092398	0.00949477	0.0712344	-0.00635344
160	8.6m	AEx	3.56805		4019	AEx	0.0744816	0.0779097	-0.0260638	-0.0411449	-0.221248
178	8.6m	AED	3.41224		22	AEx	0.00238997	0.00911361	-0.0509649	-0.0892641	-0.183586
184	8.6m	NI	4.0952		57	AED	0.00799895	-0.164649	0.00158927	0.125191	0.118093
44	0m	Diet	3.43666		6002	AEx	-0.192928	0.12282	0.150066	1.004	0.0422322
217	8.6m	AEx	3.7344		6018	AEx	0.111164	0.0743297	-0.00426587	0.157377	0.142958
224	8.6m	AEx	3.64244
256	8.6m	Diet	3.4503
269	8.6m	AED	3.86015
270	8.6m	AED	3.8861
304	8.6m	Diet	3.37618
327	8.6m	AEx	3.97374
336	8.6m	AED	3.98359
345	8.6m	AEx	4.3259
346	8.6m	AED	4.2355
354	8.6m	Diet	3.32086
401	8.6m	NI	4.14649
402	8.6m	Diet	2.9437
417	8.6m	Diet	4.08466
442	8.6m	AEx	3.60301
470	8.6m	AED	3.87897
519	8.6m	AED	3.82487
592	8.6m	Diet	4.02966
46	0m	AEx	4.10075
599	8.6m	Diet	3.87723
646	8.6m	NI	2.35407
653	8.6m	AED	3.25179
661	8.6m	Diet	3.30048
723	8.6m	AED	3.42466
1003	8.6m	AED	3.61354
1004	8.6m	AED	2.82995
1010	8.6m	Diet	3.55636
1034	8.6m	AED	3.84755
1052	8.6m	Diet	2.98917
2003	8.6m	NI	1.77515
2006	8.6m	Diet	3.88354
2008	8.6m	AED	3.83031
2018	8.6m	Diet	3.64687
2025	8.6m	Diet	3.70574
2031	8.6m	NI	4.41685
2051	8.6m	Diet	3.90286
2053	8.6m	NI	3.71632
2061	8.6m	AED	3.82786
2062	8.6m	NI	3.79798
2064	8.6m	AEx	4.0546
2065	8.6m	AED	3.80255
2067	8.6m	Diet	4.03012
3003	8.6m	NI	2.29535
3016	8.6m	AEx	2.76795
3033	8.6m	NI	2.95866
3036	8.6m	NI	3.14021
3038	8.6m	NI	2.08486
4003	8.6m	AEx	3.73293
4	0m	NI	3.66342
4012	8.6m	NI	2.9534
4014	8.6m	AEx	3.70017
4019	8.6m	AEx	3.63511
22	8.6m	AEx	4.0815
57	8.6m	AED	3.53109
6002	0m	AEx	3.28632
6018	0m	AEx	3.7559
57	0m	AED	3.10104
6002	8.6m	AEx	1.59817
6018	8.6m	AEx	3.46493
70	0m	Diet	2.19421
78	0m	AED	3.16166
87	0m	Diet	3.15181
107	0m	NI	3.72615
111	0m	AED	3.38106
143	0m	AED	3.65593
145	0m	AEx	3.56618
157	0m	Diet	3.47016
160	0m	AEx	3.38304
178	0m	AED	3.22554
184	0m	NI	3.71603
217	0m	AEx	3.92307
224	0m	AEx	3.41638
256	0m	Diet	3.35916
269	0m	AED	3.77404
270	0m	AED	3.19973
304	0m	Diet	3.19832
327	0m	AEx	3.22041
[truncated: 21 more columns]

## Sheet: Fig. 3
ta3	ta2	ta1	LDA Score	p value	group	class	rich side
Environmental Information Processing	Signal transduction	HIF-1 signaling pathway	1.79425	0.0135547	After intervention	AED/ NI	NI
Others	Others	Others	4.26553	0.00337043	After intervention	AED/ NI	AED
Metabolism	Amino acid metabolism	Valine, leucine and isoleucine biosynthesis	2.29123	0.0372425	After intervention	AED/ NI	NI
Metabolism	Amino acid metabolism	Cysteine and methionine metabolism	2.28055	0.0372425	After intervention	AED/ NI	NI
Human Diseases	Neurodegenerative diseases	Prion diseases	2.16384	0.0252603	After intervention	AED/ NI	NI
Organismal Systems	Endocrine system	Prolactin signaling pathway	1.75531	0.0448623	After intervention	AED/ NI	NI
Metabolism	Carbohydrate metabolism	C5-Branched dibasic acid metabolism	2.02624	0.0206376	After intervention	AED/ NI	NI
Metabolism	Carbohydrate metabolism	Butanoate metabolism	2.42089	0.0167705	After intervention	AED/ NI	NI
Metabolism	Energy metabolism	Methane metabolism	2.48803	0.00430894	After intervention	AED/ NI	NI
Metabolism	Carbohydrate metabolism	Propanoate metabolism	2.5631	0.0108964	After intervention	AED/ NI	NI
Metabolism	Energy metabolism	Photosynthesis	2.23579	0.0307536	After intervention	AED/ NI	NI
Metabolism	Energy metabolism	Oxidative phosphorylation	2.43237	0.0372425	After intervention	AED/ NI	NI
Metabolism	Lipid metabolism	Synthesis and degradation of ketone bodies	1.9587	0.0108964	After intervention	AED/ NI	NI
Metabolism	Nucleotide metabolism	Purine metabolism	2.79501	0.0448623	After intervention	AED/ NI	NI
Metabolism	Amino acid metabolism	Arginine biosynthesis	2.45305	0.00871191	After intervention	AED/ NI	NI
Organismal Systems	Endocrine system	Renin-angiotensin system	2.02679	0.0167705	After intervention	AED/ NI	AED
Human Diseases	Cancers: Overview	Chemical carcinogenesis	1.80985	0.00692752	After intervention	AED/ NI	NI
Metabolism	Glycan biosynthesis and metabolism	Glycosphingolipid biosynthesis - ganglio series	2.54702	0.00547855	After intervention	AED/ NI	AED
Metabolism	Carbohydrate metabolism	Pyruvate metabolism	2.63951	0.00202823	After intervention	AED/ NI	NI
Metabolism	Xenobiotics biodegradation and metabolism	Chloroalkane and chloroalkene degradation	2.33368	0.000386731	After intervention	AED/ NI	NI
Metabolism	Xenobiotics biodegradation and metabolism	Naphthalene degradation	2.16214	0.000287702	After intervention	AED/ NI	NI
Metabolism	Xenobiotics biodegradation and metabolism	Toluene degradation	1.64772	0.00547855	After intervention	AED/ NI	NI
Metabolism	Xenobiotics biodegradation and metabolism	Polycyclic aromatic hydrocarbon degradation	1.53648	0.0445407	After intervention	AED/ NI	NI
Cellular Processes	Cellular community - prokaryotes	Quorum sensing	3.09128	0.000386731	After intervention	AED/ NI	NI
Cellular Processes	Cellular community - prokaryotes	Biofilm formation - Pseudomonas aeruginosa	2.776	0.0252603	After intervention	AED/ NI	NI
Environmental Information Processing	Membrane transport	ABC transporters	3.49997	0.00119374	After intervention	AED/ NI	NI
Environmental Information Processing	Signal transduction	Two-component system	3.32585	0.0135547	After intervention	AED/ NI	NI
Human Diseases	Infectious diseases: Parasitic	Amoebiasis	1.98389	0.0448623	After intervention	AED/ NI	AED
Human Diseases	Infectious diseases: Parasitic	African trypanosomiasis	1.72094	0.00262182	After intervention	AED/ NI	NI
Human Diseases	Infectious diseases: Parasitic	Chagas disease (American trypanosomiasis)	1.72286	0.00202823	After intervention	AED/ NI	NI
Human Diseases	Infectious diseases: Viral	Influenza A	1.97982	0.0371712	After intervention	AED/ NI	NI
Human Diseases	Infectious diseases: Viral	Human papillomavirus infection	1.79594	0.00430894	After intervention	AED/ NI	NI
Metabolism	Lipid metabolism	Glycerophospholipid metabolism	2.40152	0.00692752	After intervention	AED/ NI	NI
Metabolism	Lipid metabolism	Glycerolipid metabolism	2.37112	0.00547855	After intervention	AED/ NI	NI
Metabolism	Glycan biosynthesis and metabolism	Glycosphingolipid biosynthesis - globo and isoglobo series	2.57844	0.00871191	After intervention	AED/ NI	AED
Metabolism	Lipid metabolism	Sphingolipid metabolism	2.7659	0.0167705	After intervention	AED/ NI	AED
Metabolism	Carbohydrate metabolism	Glycolysis / Gluconeogenesis	2.63022	0.00262182	After intervention	AED/ NI	NI
Metabolism	Carbohydrate metabolism	Pentose phosphate pathway	2.50592	0.00871191	After intervention	AED/ NI	NI
Metabolism	Lipid metabolism	Fatty acid degradation	2.59013	0.000687104	After intervention	AED/ NI	NI
Cellular Processes	Cellular community - prokaryotes	Biofilm formation - Escherichia coli	2.57186	0.00337043	After intervention	AED/ NI	NI
Environmental Information Processing	Membrane transport	Phosphotransferase system (PTS)	2.73858	0.00547855	After intervention	AED/ NI	NI
Metabolism	Metabolism of terpenoids and polyketides	Insect hormone biosynthesis	1.86346	0.00119374	After intervention	AED/ NI	NI
Metabolism	Lipid metabolism	Biosynthesis of unsaturated fatty acids	2.09836	0.000687104	After intervention	AED/ NI	NI
Metabolism	Biosynthesis of other secondary metabolites	Neomycin, kanamycin and gentamicin biosynthesis	1.81341	0.00871191	After intervention	AED/ NI	AED
Metabolism	Glycan biosynthesis and metabolism	Glycosaminoglycan degradation	2.65563	0.00547855	After intervention	AED/ NI	AED
Metabolism	Glycan biosynthesis and metabolism	Various types of N-glycan biosynthesis	2.54754	0.00547855	After intervention	AED/ NI	AED
Human Diseases	Cancers: Overview	Viral carcinogenesis	1.79594	0.00430894	After intervention	AED/ NI	NI
Metabolism	Glycan biosynthesis and metabolism	Lipopolysaccharide biosynthesis	2.38751	0.0206376	After intervention	AED/ NI	AED
Organismal Systems	Aging	Longevity regulating pathway - multiple species	1.89848	0.00871191	After intervention	AED/ NI	NI
Metabolism	Xenobiotics biodegradation and metabolism	Atrazine degradation	1.8565	0.00262182	After intervention	AED/ NI	NI
Metabolism	Metabolism of cofactors and vitamins	Folate biosynthesis	2.0602	0.0252603	After intervention	AED/ NI	NI
Metabolism	Metabolism of cofactors and vitamins	Pantothenate and CoA biosynthesis	2.30887	0.0108964	After intervention	AED/ NI	NI
Metabolism	Metabolism of cofactors and vitamins	Nicotinate and nicotinamide metabolism	2.39487	0.00337043	After intervention	AED/ NI	NI
Organismal Systems	Endocrine system	Glucagon signaling pathway	2.05019	0.0372425	After intervention	AED/ NI	NI
Metabolism	Metabolism of other amino acids	Selenocompound metabolism	2.22745	0.00871191	After intervention	AED/ NI	NI
Metabolism	Metabolism of other amino acids	Phosphonate and phosphinate metabolism	1.78657	0.00871191	After intervention	AED/ NI	AED
Metabolism	Metabolism of other amino acids	D-Arginine and D-ornithine metabolism	1.89776	0.00430894	After intervention	AED/ NI	NI
Metabolism	Glycan biosynthesis and metabolism	Other glycan degradation	3.0687	0.00871191	After intervention	AED/ NI	AED
Metabolism	Glycan biosynthesis and metabolism	N-Glycan biosynthesis	2.00632	0.00202823	After intervention	AED/ NI	AED
Metabolism	Metabolism of terpenoids and polyketides	Limonene and pinene degradation	2.0576	0.00547855	After intervention	AED/ NI	NI
Metabolism	Metabolism of terpenoids and polyketides	Zeatin biosynthesis	1.86258	0.0372425	After intervention	AED/ NI	AED
Metabolism	Energy metabolism	Nitrogen metabolism	2.26922	0.0252603	After intervention	AED/ NI	NI
Metabolism	Energy metabolism	Sulfur metabolism	2.49393	0.00871191	After intervention	AED/ NI	NI
Organismal Systems	Aging	Longevity regulating pathway - worm	1.94599	0.0252603	After intervention	AED/ NI	NI
Human Diseases	Cancers: Specific types	Hepatocellular carcinoma	1.75861	0.0135547	After intervention	AED/ NI	NI
Metabolism	Metabolism of other amino acids	beta-Alanine metabolism	2.35477	0.0206376	After intervention	AED/ NI	NI
Metabolism	Amino acid metabolism	Tryptophan metabolism	2.54126	0.0252603	After intervention	AED/ NI	NI
Metabolism	Xenobiotics biodegradation and metabolism	Fluorobenzoate degradation	1.55699	0.00202823	After intervention	AED/ NI	NI
Genetic Information Processing	Folding, sorting and degradation	Protein processing in endoplasmic reticulum	1.90189	0.0135547	After intervention	AED/ NI	AED
Cellular Processes	Transport and catabolism	Lysosome	2.69976	0.0135547	After intervention	AED/ NI	AED
Genetic Information Processing	Folding, sorting and degradation	Sulfur relay system	2.21008	0.00692752	After intervention	AED/ NI	NI
Cellular Processes	Transport and catabolism	Autophagy - yeast	1.92022	0.0167705	After intervention	AED/ NI	NI
Human Diseases	Cardiovascular diseases	Fluid shear stress and atherosclerosis	1.81961	0.0448623	After intervention	AED/ NI	NI
Human Diseases	Neurodegenerative diseases	Alzheimer's disease	1.82036	0.00202823	After intervention	AED/ NI	NI
Organismal Systems	Digestive system	Protein digestion and absorption	2.14393	0.0252603	After intervention	AED/ NI	AED
Genetic Information Processing	Folding, sorting and degradation	Proteasome	2.0558	0.0069064	After intervention	AED/ NI	NI
Environmental Information Processing	Membrane transport	Bacterial secretion system	2.75445	0.0206376	After intervention	AED/ NI	NI
Cellular Processes	Cell growth and death	Necroptosis	1.97308	0.0372425	After intervention	AED/ NI	NI
Metabolism	Xenobiotics biodegradation and metabolism	Benzoate degradation	2.33032	0.0372425	After intervention	AED/ NI	NI
Metabolism	Xenobiotics biodegradation and metabolism	Chlorocyclohexane and chlorobenzene degradation	2.03908	0.00871191	After intervention	AED/ NI	NI
Metabolism	Amino acid metabolism	Lysine degradation	2.39992	0.0252603	After intervention	AED/ NI	NI
Metabolism	Amino acid metabolism	Tyrosine metabolism	2.43834	0.000687104	After intervention	AED/ NI	NI
Metabolism	Biosynthesis of other secondary metabolites	Prodigiosin biosynthesis	1.88064	0.0307536	After intervention	AED/ NI	NI
Organismal Systems	Excretory system	Proximal tubule bicarbonate reclamation	1.77515	0.0206376	After intervention	AED/ NI	AED
Human Diseases	Endocrine and metabolic diseases	Insulin resistance	2.11601	0.0448623	After intervention	AED/ NI	NI
Others	Others	Others	4.16387	0.0448623	After intervention	AEx/ NI	AEx
Human Diseases	Neurodegenerative diseases	Prion diseases	2.05849	0.0206376	After intervention	AEx/ NI	NI
Organismal Systems	Endocrine system	Prolactin signaling pathway	1.66594	0.0307536	After intervention	AEx/ NI	NI
Metabolism	Carbohydrate metabolism	Butanoate metabolism	2.39777	0.0206376	After intervention	AEx/ NI	NI
Metabolism	Energy metabolism	Methane metabolism	2.39265	0.0448623	After intervention	AEx/ NI	NI
Metabolism	Carbohydrate metabolism	Propanoate metabolism	2.5633	0.0206376	After intervention	AEx/ NI	NI
Metabolism	Lipid metabolism	Synthesis and degradation of ketone bodies	1.90781	0.0252603	After intervention	AEx/ NI	NI
Metabolism	Amino acid metabolism	Arginine biosynthesis	2.39117	0.0372425	After intervention	AEx/ NI	NI
Metabolism	Carbohydrate metabolism	Glyoxylate and dicarboxylate metabolism	2.41068	0.0372425	After intervention	AEx/ NI	NI
Human Diseases	Cancers: Overview	Chemical carcinogenesis	1.79694	0.0206376	After intervention	AEx/ NI	NI
Metabolism	Xenobiotics biodegradation and metabolism	Xylene degradation	2.1168	0.0372425	After intervention	AEx/ NI	NI
Metabolism	Carbohydrate metabolism	Pyruvate metabolism	2.57413	0.0372425	After intervention	AEx/ NI	NI
Metabolism	Xenobiotics biodegradation and metabolism	Chloroalkane and chloroalkene degradation	2.22969	0.0135547	After intervention	AEx/ NI	NI
Metabolism	Xenobiotics biodegradation and metabolism	Naphthalene degradation	1.98152	0.0135547	After intervention	AEx/ NI	NI
Metabolism	Xenobiotics biodegradation and metabolism	Polycyclic aromatic hydrocarbon degradation	1.64581	0.0166065	After intervention	AEx/ NI	NI
Cellular Processes	Cellular community - prokaryotes	Quorum sensing	2.90301	0.0307536	After intervention	AEx/ NI	NI
Cellular Processes	Cellular community - prokaryotes	Biofilm formation - Pseudomonas aeruginosa	2.76296	0.0372425	After intervention	AEx/ NI	NI
Environmental Information Processing	Membrane transport	ABC transporters	3.41598	0.0206376	After intervention	AEx/ NI	NI
Environmental Information Processing	Signal transduction	Two-component system	3.28734	0.0252603	After intervention	AEx/ NI	NI
Human Diseases	Drug resistance: Antineoplastic	Platinum drug resistance	1.99773	0.0372425	After intervention	AEx/ NI	NI
Human Diseases	Infectious diseases: Parasitic	Amoebiasis	1.89102	0.0372425	After intervention	AEx/ NI	AEx
Human Diseases	Infectious diseases: Parasitic	African trypanosomiasis	1.58493	0.0206376	After intervention	AEx/ NI	NI
Human Diseases	Infectious diseases: Parasitic	Chagas disease (American trypanosomiasis)	1.58231	0.0206376	After intervention	AEx/ NI	NI
Human Diseases	Infectious diseases: Viral	Human papillomavirus infection	1.79208	0.0206376	After intervention	AEx/ NI	NI
Metabolism	Lipid metabolism	Glycerophospholipid metabolism	2.30085	0.0448623	After intervention	AEx/ NI	NI
Metabolism	Lipid metabolism	Glycerolipid metabolism	2.39129	0.0206376	After intervention	AEx/ NI	NI
Metabolism	Carbohydrate metabolism	Glycolysis / Gluconeogenesis	2.56735	0.0372425	After intervention	AEx/ NI	NI
Metabolism	Carbohydrate metabolism	Pentose phosphate pathway	2.51249	0.0307536	After intervention	AEx/ NI	NI
Metabolism	Lipid metabolism	Fatty acid degradation	2.46597	0.00547855	After intervention	AEx/ NI	NI
Cellular Processes	Cell motility	Bacterial chemotaxis	2.87461	0.0307536	After intervention	AEx/ NI	NI
Cellular Processes	Cellular community - prokaryotes	Biofilm formation - Escherichia coli	2.54234	0.00547855	After intervention	AEx/ NI	NI
Environmental Information Processing	Membrane transport	Phosphotransferase system (PTS)	2.67065	0.0307536	After intervention	AEx/ NI	NI
Metabolism	Metabolism of terpenoids and polyketides	Biosynthesis of vancomycin group antibiotics	1.96679	0.0252603	After intervention	AEx/ NI	AEx
Metabolism	Xenobiotics biodegradation and metabolism	Drug metabolism - cytochrome P450	1.94542	0.0448623	After intervention	AEx/ NI	NI
Metabolism	Metabolism of terpenoids and polyketides	Insect hormone biosynthesis	1.75952	0.0206376	After intervention	AEx/ NI	NI
Metabolism	Lipid metabolism	Biosynthesis of unsaturated fatty acids	2.06456	0.0135547	After intervention	AEx/ NI	NI
Metabolism	Metabolism of terpenoids and polyketides	Polyketide sugar unit biosynthesis	2.18724	0.0252603	After intervention	AEx/ NI	AEx
Metabolism	Biosynthesis of other secondary metabolites	Neomycin, kanamycin and gentamicin biosynthesis	1.94583	0.0372425	After intervention	AEx/ NI	AEx
Human Diseases	Cancers: Overview	Viral carcinogenesis	1.79208	0.0206376	After intervention	AEx/ NI	NI
Metabolism	Glycan biosynthesis and metabolism	Lipopolysaccharide biosynthesis	2.51783	0.0252603	After intervention	AEx/ NI	AEx
Organismal Systems	Aging	Longevity regulating pathway - multiple species	1.91003	0.0206376	After intervention	AEx/ NI	NI
Metabolism	Xenobiotics biodegradation and metabolism	Atrazine degradation	1.86435	0.00547855	After intervention	AEx/ NI	NI
Metabolism	Metabolism of cofactors and vitamins	Biotin metabolism	2.09969	0.0206376	After intervention	AEx/ NI	NI
Metabolism	Metabolism of cofactors and vitamins	Nicotinate and nicotinamide metabolism	2.32511	0.0135547	After intervention	AEx/ NI	NI
Metabolism	Metabolism of other amino acids	Cyanoamino acid metabolism	2.3173	0.0372425	After intervention	AEx/ NI	AEx
Metabolism	Metabolism of other amino acids	D-Arginine and D-ornithine metabolism	1.75021	0.0252603	After intervention	AEx/ NI	AEx
Metabolism	Glycan biosynthesis and metabolism	N-Glycan biosynthesis	1.77054	0.0448623	After intervention	AEx/ NI	AEx
Human Diseases	Infectious diseases: Bacterial	Vibrio cholerae infection	1.79047	0.0306907	After intervention	AEx/ NI	NI
Metabolism	Metabolism of cofactors and vitamins	Porphyrin and chlorophyll metabolism	2.42053	0.0167705	After intervention	AEx/ NI	NI
Metabolism	Metabolism of terpenoids and polyketides	Limonene and pinene degradation	2.02597	0.0206376	After intervention	AEx/ NI	NI
Metabolism	Metabolism of terpenoids and polyketides	Zeatin biosynthesis	1.86291	0.0108964	After intervention	AEx/ NI	AEx
Metabolism	Xenobiotics biodegradation and metabolism	Caprolactam degradation	1.96565	0.0167705	After intervention	AEx/ NI	NI
Metabolism	Energy metabolism	Sulfur metabolism	2.49756	0.0307536	After intervention	AEx/ NI	NI
Human Diseases	Cancers: Specific types	Hepatocellular carcinoma	1.75007	0.0372425	After intervention	AEx/ NI	NI
Metabolism	Metabolism of other amino acids	beta-Alanine metabolism	2.29597	0.0206376	After intervention	AEx/ NI	NI
Genetic Information Processing	Folding, sorting and degradation	Sulfur relay system	2.29574	0.0167705	After intervention	AEx/ NI	NI
Cellular Processes	Transport and catabolism	Autophagy - yeast	1.76077	0.0167705	After intervention	AEx/ NI	NI
Genetic Information Processing	Folding, sorting and degradation	Proteasome	1.81952	0.0365307	After intervention	AEx/ NI	NI
Metabolism	Amino acid metabolism	Tyrosine metabolism	2.32377	0.0135547	After intervention	AEx/ NI	NI
Human Diseases	Endocrine and metabolic diseases	Type II diabetes mellitus	1.87428	0.0206376	After intervention	AEx/ NI	NI
Organismal Systems	Endocrine system	Adipocytokine signaling pathway	1.96576	0.0448623	After intervention	AEx/ NI	AEx
Environmental Information Processing	Signal transduction	HIF-1 signaling pathway	2.12459	0.0409927	After intervention	Diet/ NI	NI
Environmental Information Processing	Signal transduction	cAMP signaling pathway	1.87692	0.0105649	After intervention	Diet/ NI	NI
Others	Others	Others	4.22291	0.0208793	After intervention	Diet/ NI	Diet
Organismal Systems	Nervous system	Serotonergic synapse	1.66601	0.0210105	After intervention	Diet/ NI	NI
Organismal Systems	Nervous system	Glutamatergic synapse	2.24743	0.0409927	After intervention	Diet/ NI	NI
Organismal Systems	Nervous system	Dopaminergic synapse	1.66601	0.0210105	After intervention	Diet/ NI	NI
Human Diseases	Substance dependence	Cocaine addiction	1.66601	0.0210105	After intervention	Diet/ NI	NI
Metabolism	Carbohydrate metabolism	C5-Branched dibasic acid metabolism	2.24407	0.0263301	After intervention	Diet/ NI	NI
Metabolism	Energy metabolism	Photosynthesis	2.34489	0.0263301	After intervention	Diet/ NI	NI
Metabolism	Lipid metabolism	Synthesis and degradation of ketone bodies	1.99601	0.0329694	After intervention	Diet/ NI	NI
Metabolism	Amino acid metabolism	Arginine biosynthesis	2.44722	0.0329694	After intervention	Diet/ NI	NI
Organismal Systems	Endocrine system	Renin-angiotensin system	2.46657	0.0128512	After intervention	Diet/ NI	Diet
Organismal Systems	Circulatory system	Cardiac muscle contraction	1.63448	0.0247943	After intervention	Diet/ NI	NI
Human Diseases	Cancers: Overview	MicroRNAs in cancer	2.22951	0.0263301	After intervention	Diet/ NI	Diet
Metabolism	Glycan biosynthesis and metabolism	Glycosphingolipid biosynthesis - ganglio series	2.52716	0.00997434	After intervention	Diet/ NI	Diet
Metabolism	Xenobiotics biodegradation and metabolism	Chloroalkane and chloroalkene degradation	2.3401	0.00187194	After intervention	Diet/ NI	NI
Metabolism	Xenobiotics biodegradation and metabolism	Naphthalene degradation	2.20222	0.00138056	After intervention	Diet/ NI	NI
Metabolism	Xenobiotics biodegradation and metabolism	Polycyclic aromatic hydrocarbon degradation	1.70436	0.032879	After intervention	Diet/ NI	NI
Human Diseases	Neurodegenerative diseases	Parkinson's disease	1.68438	0.0208793	After intervention	Diet/ NI	NI
Cellular Processes	Cellular community - prokaryotes	Quorum sensing	3.02875	0.00251959	After intervention	Diet/ NI	NI
Environmental Information Processing	Membrane transport	ABC transporters	3.46358	0.00768579	After intervention	Diet/ NI	NI
Environmental Information Processing	Signal transduction	Two-component system	3.35517	0.0409927	After intervention	Diet/ NI	NI
Human Diseases	Infectious diseases: Parasitic	African trypanosomiasis	2.22149	0.0208793	After intervention	Diet/ NI	NI
Human Diseases	Infectious diseases: Parasitic	Chagas disease (American trypanosomiasis)	2.25487	0.0164393	After intervention	Diet/ NI	NI
Human Diseases	Infectious diseases: Viral	Influenza A	2.15267	0.0263301	After intervention	Diet/ NI	NI
Organismal Systems	Digestive system	Mineral absorption	2.32451	0.00997434	After intervention	Diet/ NI	NI
Human Diseases	Infectious diseases: Viral	Human papillomavirus infection	1.96796	0.0409927	After intervention	Diet/ NI	NI
Metabolism	Lipid metabolism	Glycerolipid metabolism	2.39062	0.0164393	After intervention	Diet/ NI	NI
Metabolism	Glycan biosynthesis and metabolism	Glycosphingolipid biosynthesis - globo and isoglobo series	2.53373	0.0128512	After intervention	Diet/ NI	Diet
Metabolism	Lipid metabolism	Sphingolipid metabolism	2.72295	0.0263301	After intervention	Diet/ NI	Diet
Metabolism	Carbohydrate metabolism	Glycolysis / Gluconeogenesis	2.54136	0.0409927	After intervention	Diet/ NI	NI
Metabolism	Carbohydrate metabolism	Pentose phosphate pathway	2.57544	0.00187194	After intervention	Diet/ NI	NI
Metabolism	Lipid metabolism	Fatty acid degradation	2.59917	0.00446526	After intervention	Diet/ NI	NI
Cellular Processes	Cell motility	Bacterial chemotaxis	2.94026	0.0329694	After intervention	Diet/ NI	NI
Cellular Processes	Cellular community - prokaryotes	Biofilm formation - Escherichia coli	2.50227	0.0329694	After intervention	Diet/ NI	NI
Metabolism	Metabolism of terpenoids and polyketides	Insect hormone biosynthesis	1.98681	0.00187194	After intervention	Diet/ NI	NI
Metabolism	Lipid metabolism	Biosynthesis of unsaturated fatty acids	2.12087	0.00997434	After intervention	Diet/ NI	NI
Metabolism	Biosynthesis of other secondary metabolites	Neomycin, kanamycin and gentamicin biosynthesis	2.23203	0.00768579	After intervention	Diet/ NI	Diet
Metabolism	Glycan biosynthesis and metabolism	Glycosaminoglycan degradation	2.62698	0.0128512	After intervention	Diet/ NI	Diet
Metabolism	Glycan biosynthesis and metabolism	Various types of N-glycan biosynthesis	2.52769	0.00997434	After intervention	Diet/ NI	Diet
Human Diseases	Cancers: Overview	Viral carcinogenesis	1.96796	0.0409927	After intervention	Diet/ NI	NI
Metabolism	Xenobiotics biodegradation and metabolism	Atrazine degradation	2.01147	0.0208793	After intervention	Diet/ NI	NI
Metabolism	Metabolism of other amino acids	Cyanoamino acid metabolism	2.44579	0.0409927	After intervention	Diet/ NI	Diet
Metabolism	Metabolism of other amino acids	D-Arginine and D-ornithine metabolism	2.14622	0.0164393	After intervention	Diet/ NI	NI
Metabolism	Glycan biosynthesis and metabolism	Other glycan degradation	3.04896	0.0208793	After intervention	Diet/ NI	Diet
Metabolism	Glycan biosynthesis and metabolism	N-Glycan biosynthesis	2.51355	0.00997434	After intervention	Diet/ NI	Diet
Human Diseases	Substance dependence	Alcoholism	1.66601	0.0210105	After intervention	Diet/ NI	NI
Human Diseases	Substance dependence	Amphetamine addiction	1.66601	0.0210105	After intervention	Diet/ NI	NI
Metabolism	Metabolism of cofactors and vitamins	Porphyrin and chlorophyll metabolism	2.44023	0.0409927	After intervention	Diet/ NI	NI
Metabolism	Metabolism of terpenoids and polyketides	Zeatin biosynthesis	2.3843	0.0263301	After intervention	Diet/ NI	Diet
Genetic Information Processing	Folding, sorting and degradation	Protein processing in endoplasmic reticulum	2.33776	0.0164393	After intervention	Diet/ NI	Diet
Cellular Processes	Transport and catabolism	Lysosome	2.65596	0.0329694	After intervention	Diet/ NI	Diet
Cellular Processes	Transport and catabolism	Autophagy - yeast	2.33851	0.0263301	After intervention	Diet/ NI	NI
Genetic Information Processing	Folding, sorting and degradation	Proteasome	2.47904	0.032879	After intervention	Diet/ NI	NI
Metabolism	Amino acid metabolism	Tyrosine metabolism	2.47686	0.00336649	After intervention	Diet/ NI	NI
Organismal Systems	Excretory system	Proximal tubule bicarbonate reclamation	2.18589	0.0263301	After intervention	Diet/ NI	Diet

## Sheet: Fig. 4
Figure a						Figure b						Figure c						Figure d						Figure f
variable 1	variable 2	coefficient	p value	time		variable 1	variable 2	coefficient	p value	time		variable 1	variable 2	coefficient	p value	time		variable 1	variable 2	coefficient	p value	time		group	Time	Remove ASV percentage	Robustness
CAG18	CAG22	-0.717563	0.00036837	0m		CAG18	CAG28	-0.642105	0.00226988	0m		CAG28	CAG4	-0.767532	4.88329e-05	0m		CAG14	CAG34	-0.752271	0.00121438	0m		NI	8.6m	0	0.857143
CAG1	CAG31	-0.663158	0.00143681	0m		CAG2	CAG21	-0.627929	0.00303247	0m		CAG27	CAG4	-0.752957	8.17662e-05	0m		CAG10	CAG32	-0.692857	0.00419023	0m		NI	8.6m	0.0285714	0.828571
CAG13	CAG30	-0.654135	0.0017552	0m		CAG23	CAG32	-0.616021	0.00382757	0m		CAG10	CAG28	-0.679221	0.000709017	0m		CAG4	CAG7	-0.651017	0.00857241	0m		NI	8.6m	0.0571429	0.8
CAG30	CAG4	-0.583459	0.00692269	0m		CAG1	CAG21	-0.595476	0.00560273	0m		CAG10	CAG32	-0.637662	0.00187288	0m		CAG2	CAG31	-0.65	0.00871158	0m		NI	8.6m	0.0857143	0.742857
CAG28	CAG31	-0.581955	0.00710444	0m		CAG15	CAG4	-0.581752	0.00712926	0m		CAG32	CAG9	-0.625974	0.0024016	0m		CAG1	CAG32	-0.639286	0.0102884	0m		NI	8.6m	0.114286	0.714286
CAG27	CAG4	-0.569815	0.00871951	0m		CAG2	CAG20	-0.574652	0.0080435	0m		CAG16	CAG5	-0.622078	0.00260352	0m		CAG18	CAG29	-0.621429	0.013402	0m		NI	8.6m	0.142857	0.657143
CAG4	CAG6	-0.548872	0.0122022	0m		CAG16	CAG4	-0.568421	0.00892276	0m		CAG16	CAG4	-0.58961	0.00490835	0m		CAG34	CAG8	-0.607604	0.0162778	0m		NI	8.6m	0.171429	0.628571
CAG18	CAG8	-0.534343	0.0152213	0m		CAG1	CAG16	-0.562406	0.0098443	0m		CAG4	CAG7	-0.588277	0.00503088	0m		CAG27	CAG3	-0.607232	0.0163613	0m		NI	8.6m	0.2	0.6
CAG26	CAG4	-0.532331	0.0156831	0m		CAG11	CAG14	-0.554801	0.0111186	0m		CAG23	CAG4	-0.583306	0.0055101	0m		CAG22	CAG4	-0.579089	0.0236919	0m		NI	8.6m	0.228571	0.571429
CAG22	CAG4	-0.530275	0.0161665	0m		CAG18	CAG7	-0.535667	0.0149237	0m		CAG11	CAG24	-0.559794	0.00831828	0m		CAG2	CAG30	-0.575	0.0249362	0m		NI	8.6m	0.257143	0.514286
CAG31	CAG8	-0.526041	0.0171991	0m		CAG3	CAG7	-0.525761	0.0172694	0m		CAG24	CAG3	-0.494966	0.0225329	0m		CAG2	CAG21	-0.571003	0.0261999	0m		NI	8.6m	0.285714	0.485714
CAG15	CAG28	-0.522488	0.0181062	0m		CAG16	CAG18	-0.512782	0.0207797	0m		CAG20	CAG4	-0.492208	0.023415	0m		CAG12	CAG4	-0.567591	0.0273169	0m		NI	8.6m	0.314286	0.457143
CAG21	CAG5	-0.516985	0.0195859	0m		CAG12	CAG15	-0.495041	0.0264714	0m		CAG14	CAG4	-0.490556	0.0239561	0m		CAG4	CAG6	-0.548391	0.034286	0m		NI	8.6m	0.342857	0.428571
CAG13	CAG28	-0.500752	0.0245193	0m		CAG2	CAG28	-0.491729	0.0276582	0m		CAG1	CAG19	-0.487013	0.0251508	0m		CAG10	CAG31	-0.539286	0.0380217	0m		NI	8.6m	0.371429	0.4
CAG10	CAG30	-0.485714	0.0299208	0m		CAG10	CAG30	-0.481203	0.031711	0m		CAG34	CAG7	-0.479094	0.027992	0m		CAG25	CAG4	-0.539286	0.0380217	0m		NI	8.6m	0.4	0.371429
CAG18	CAG6	-0.47218	0.0355424	0m		CAG15	CAG18	-0.476122	0.0338266	0m		CAG16	CAG34	-0.471624	0.030899	0m		CAG23	CAG4	-0.519717	0.0470686	0m		NI	8.6m	0.428571	0.342857
CAG25	CAG35	-0.468374	0.0372629	0m		CAG1	CAG27	-0.467093	0.0378563	0m		CAG1	CAG31	-0.466234	0.0331405	0m		CAG3	CAG5	-0.517857	0.0480041	0m		NI	8.6m	0.457143	0.314286
CAG13	CAG27	-0.4634	0.0396082	0m		CAG27	CAG4	-0.458067	0.0422476	0m		CAG10	CAG14	-0.452771	0.0392985	0m		CAG17	CAG20	0.514554	0.0496999	0m		NI	8.6m	0.485714	0.285714
CAG10	CAG32	-0.455639	0.0434934	0m		CAG22	CAG6	0.449586	0.0467227	0m		CAG22	CAG4	-0.444954	0.043263	0m		CAG11	CAG6	0.516132	0.048884	0m		NI	8.6m	0.514286	0.257143
CAG22	CAG31	-0.446032	0.0487026	0m		CAG27	CAG28	0.451298	0.0457916	0m		CAG1	CAG13	-0.441558	0.0450783	0m		CAG17	CAG29	0.532996	0.040774	0m		NI	8.6m	0.542857	0.228571
CAG18	CAG30	-0.445113	0.0492253	0m		CAG27	CAG7	0.451639	0.0456078	0m		CAG17	CAG9	0.436931	0.0476466	0m		CAG19	CAG8	0.534054	0.0403012	0m		NI	8.6m	0.571429	0.2
CAG14	CAG25	-0.444621	0.0495064	0m		CAG14	CAG20	0.456497	0.0430498	0m		CAG19	CAG25	0.44026	0.0457881	0m		CAG20	CAG7	0.534634	0.0400436	0m		NI	8.6m	0.6	0.171429
CAG18	CAG4	0.449624	0.0467019	0m		CAG22	CAG7	0.458118	0.0422219	0m		CAG20	CAG8	0.442351	0.0446491	0m		CAG24	CAG6	0.535971	0.0394543	0m		NI	8.6m	0.628571	0.171429
CAG24	CAG33	0.450859	0.0460286	0m		CAG15	CAG28	0.466663	0.0380572	0m		CAG26	CAG6	0.443001	0.0442999	0m		CAG24	CAG8	0.535971	0.0394543	0m		NI	8.6m	0.657143	0.142857
CAG22	CAG30	0.455058	0.0437956	0m		CAG23	CAG8	0.48006	0.0321776	0m		CAG17	CAG28	0.443433	0.0440686	0m		CAG1	CAG10	0.539286	0.0380217	0m		NI	8.6m	0.685714	0.114286
CAG12	CAG6	0.457143	0.0427185	0m		CAG27	CAG30	0.484393	0.0304368	0m		CAG2	CAG6	0.444156	0.0436843	0m		CAG29	CAG8	0.544806	0.0357221	0m		NI	8.6m	0.714286	0.114286
CAG16	CAG20	0.457832	0.0423671	0m		CAG15	CAG30	0.485582	0.0299723	0m		CAG20	CAG7	0.445605	0.0429212	0m		CAG20	CAG9	0.55	0.0336554	0m		NI	8.6m	0.742857	0.0857143
CAG15	CAG19	0.459596	0.0414773	0m		CAG28	CAG8	0.505453	0.0229993	0m		CAG12	CAG18	0.451948	0.039702	0m		CAG23	CAG33	0.551545	0.0330581	0m		NI	8.6m	0.771429	0.0857143
CAG16	CAG17	0.460565	0.0409948	0m		CAG2	CAG35	0.509774	0.021669	0m		CAG13	CAG17	0.452536	0.0394134	0m		CAG21	CAG30	0.552819	0.032572	0m		NI	8.6m	0.8	0.0571429
CAG21	CAG29	0.4634	0.0396082	0m		CAG14	CAG24	0.509981	0.0216068	0m		CAG28	CAG8	0.454693	0.0383686	0m		CAG17	CAG8	0.560823	0.0296381	0m		NI	8.6m	0.828571	0.0571429
CAG23	CAG7	0.473924	0.0347752	0m		CAG10	CAG6	0.514479	0.0202909	0m		CAG17	CAG7	0.455317	0.0380704	0m		CAG24	CAG30	0.562728	0.0289703	0m		NI	8.6m	0.857143	0.0571429
CAG6	CAG7	0.486446	0.0296379	0m		CAG17	CAG22	0.534887	0.0150985	0m		CAG20	CAG27	0.456219	0.0376427	0m		CAG28	CAG29	0.564286	0.0284325	0m		NI	8.6m	0.885714	0.0285714
CAG27	CAG33	0.486774	0.0295121	0m		CAG29	CAG30	0.536842	0.0146633	0m		CAG26	CAG27	0.459636	0.0360558	0m		CAG19	CAG31	0.564286	0.0284325	0m		NI	8.6m	0.914286	0.0285714
CAG28	CAG7	0.495482	0.0263162	0m		CAG22	CAG23	0.537622	0.0144925	0m		CAG22	CAG28	0.472967	0.0303596	0m		CAG12	CAG23	0.566012	0.0278456	0m		NI	8.6m	0.942857	0.0285714
CAG2	CAG9	0.497744	0.0255326	0m		CAG22	CAG27	0.538751	0.0142482	0m		CAG6	CAG8	0.476778	0.0288689	0m		CAG21	CAG22	0.566054	0.0278315	0m		NI	8.6m	0.971429	0.0285714
CAG24	CAG35	0.50242	0.023971	0m		CAG20	CAG28	0.56337	0.00969166	0m		CAG14	CAG28	0.476875	0.0288316	0m		CAG18	CAG2	0.571429	0.0260632	0m		NI	0m	0	0.942857
CAG28	CAG8	0.502645	0.0238979	0m		CAG14	CAG15	0.573155	0.008248	0m		CAG26	CAG9	0.478727	0.0281295	0m		CAG28	CAG9	0.578571	0.0238467	0m		NI	0m	0.0285714	0.914286
CAG21	CAG9	0.504909	0.0231712	0m		CAG28	CAG7	0.596624	0.00548826	0m		CAG16	CAG27	0.48367	0.0263206	0m		CAG22	CAG30	0.584451	0.0221324	0m		NI	0m	0.0571429	0.885714
CAG35	CAG4	0.505263	0.0230592	0m		CAG11	CAG33	0.599852	0.00517681	0m		CAG13	CAG7	0.485996	0.0255022	0m		CAG23	CAG31	0.591402	0.0202287	0m		NI	0m	0.0857143	0.857143
CAG26	CAG27	0.512456	0.0208745	0m		CAG10	CAG12	0.610526	0.00424878	0m		CAG17	CAG23	0.486504	0.0253261	0m		CAG13	CAG18	0.596429	0.0189319	0m		NI	0m	0.114286	0.828571
CAG23	CAG3	0.525287	0.0173887	0m		CAG6	CAG8	0.614372	0.0039502	0m		CAG20	CAG26	0.487821	0.0248743	0m		CAG16	CAG5	0.596962	0.0187982	0m		NI	0m	0.142857	0.771429
CAG27	CAG28	0.52906	0.0164574	0m		CAG1	CAG2	0.616541	0.00378956	0m		CAG14	CAG22	0.496405	0.0220833	0m		CAG16	CAG6	0.599105	0.018268	0m		NI	0m	0.171429	0.742857
CAG23	CAG33	0.530614	0.016086	0m		CAG2	CAG4	0.63609	0.00257111	0m		CAG34	CAG5	0.497898	0.0216245	0m		CAG20	CAG6	0.602154	0.0175336	0m		NI	0m	0.2	0.714286
CAG22	CAG28	0.531779	0.0158117	0m		CAG28	CAG30	0.676692	0.00105094	0m		CAG26	CAG3	0.502111	0.0203707	0m		CAG27	CAG9	0.612637	0.0151806	0m		NI	0m	0.228571	0.685714
CAG29	CAG9	0.535338	0.0149971	0m		CAG25	CAG7	0.680697	0.000955125	0m		CAG16	CAG23	0.50341	0.0199961	0m		CAG19	CAG26	0.625	0.0127275	0m		NI	0m	0.257143	0.657143
CAG26	CAG30	0.538346	0.0143355	0m		CAG7	CAG8	0.687558	0.000808139	0m		CAG21	CAG34	0.506602	0.019099	0m		CAG20	CAG22	0.639857	0.0101991	0m		NI	0m	0.285714	0.6
CAG22	CAG8	0.554552	0.0111625	0m		CAG1	CAG4	0.702256	0.000556435	0m		CAG22	CAG23	0.507008	0.0189873	0m		CAG21	CAG28	0.640106	0.0101604	0m		NI	0m	0.314286	0.571429
CAG10	CAG13	0.560902	0.0100864	0m		CAG23	CAG24	0.704289	0.000527534	0m		CAG16	CAG7	0.514661	0.016977	0m		CAG22	CAG6	0.640361	0.0101208	0m		NI	0m	0.342857	0.542857
CAG24	CAG32	0.570024	0.00868939	0m		CAG6	CAG7	0.723384	0.000312729	0m		CAG20	CAG22	0.515312	0.0168141	0m		CAG22	CAG27	0.644746	0.00945921	0m		NI	0m	0.371429	0.514286
CAG23	CAG8	0.63447	0.00265773	0m		CAG27	CAG8	0.725357	0.000295571	0m		CAG21	CAG5	0.51835	0.0160711	0m		CAG10	CAG9	0.646429	0.00921455	0m		NI	0m	0.4	0.457143
CAG34	CAG35	0.644579	0.00215486	0m		CAG15	CAG16	0.744138	0.000168563	0m		CAG29	CAG30	0.527273	0.0140406	0m		CAG10	CAG2	0.675	0.0057635	0m		NI	0m	0.428571	0.428571
CAG23	CAG27	0.647727	0.00201556	0m		CAG22	CAG8	0.751317	0.000134293	0m		CAG16	CAG17	0.527959	0.0138935	0m		CAG20	CAG28	0.678571	0.00541655	0m		NI	0m	0.457143	0.4
CAG22	CAG7	0.659887	0.00154608	0m		CAG17	CAG5	-0.631703	0.00281126	8.6m		CAG20	CAG23	0.538487	0.0117885	0m		CAG20	CAG30	0.678571	0.00541655	0m		NI	0m	0.485714	0.371429
CAG22	CAG6	0.673185	0.00114134	0m		CAG3	CAG33	-0.528615	0.0165652	8.6m		CAG26	CAG7	0.539266	0.0116436	0m		CAG24	CAG7	0.682554	0.00504931	0m		NI	0m	0.514286	0.314286
CAG28	CAG6	0.678195	0.00101406	0m		CAG10	CAG30	-0.515789	0.0199198	8.6m		CAG29	CAG3	0.54026	0.0114609	0m		CAG14	CAG31	0.684592	0.00486922	0m		NI	0m	0.542857	0.285714
CAG2	CAG26	0.684211	0.000877265	0m		CAG12	CAG5	-0.514286	0.0203461	8.6m		CAG23	CAG7	0.544805	0.010655	0m		CAG6	CAG9	0.684592	0.00486922	0m		NI	0m	0.571429	0.257143
CAG10	CAG14	-0.59774	0.00537892	8.6m		CAG5	CAG6	-0.507531	0.0223519	8.6m		CAG2	CAG5	0.546753	0.0103241	0m		CAG25	CAG31	0.692857	0.00419023	0m		NI	0m	0.6	0.228571
CAG24	CAG3	-0.58638	0.00658044	8.6m		CAG14	CAG18	-0.472456	0.0354202	8.6m		CAG16	CAG26	0.549529	0.00986707	0m		CAG15	CAG35	0.703778	0.00341078	0m		NI	0m	0.628571	0.2
CAG14	CAG3	-0.569061	0.00882905	8.6m		CAG25	CAG5	-0.465165	0.0387632	8.6m		CAG17	CAG8	0.557399	0.0086605	0m		CAG24	CAG28	0.706098	0.00326115	0m		NI	0m	0.657143	0.171429
CAG10	CAG28	-0.56391	0.00960697	8.6m		CAG18	CAG27	-0.460231	0.0411604	8.6m		CAG16	CAG28	0.558442	0.0085101	0m		CAG28	CAG6	0.727603	0.00210811	0m		NI	0m	0.685714	0.142857
CAG1	CAG7	-0.562268	0.00986629	8.6m		CAG27	CAG4	-0.457183	0.0426977	8.6m		CAG20	CAG35	0.55974	0.00832582	0m		CAG22	CAG28	0.732797	0.00188606	0m		NI	0m	0.714286	0.114286
CAG21	CAG5	-0.530318	0.0161561	8.6m		CAG26	CAG35	0.445113	0.0492253	8.6m		CAG20	CAG28	0.562338	0.00796706	0m		CAG20	CAG24	0.759862	0.00101204	0m		NI	0m	0.742857	0.114286
CAG2	CAG31	-0.526316	0.0171307	8.6m		CAG15	CAG30	0.44804	0.0475765	8.6m		CAG24	CAG33	0.563489	0.00781221	0m		CAG27	CAG28	0.763995	0.000913911	0m		NI	0m	0.771429	0.0857143
CAG1	CAG27	-0.515789	0.0199198	8.6m		CAG23	CAG8	0.451717	0.0455653	8.6m		CAG17	CAG27	0.574615	0.00643865	0m		CAG22	CAG24	0.764128	0.000910879	0m		NI	0m	0.8	0.0857143
CAG20	CAG4	-0.491729	0.0276582	8.6m		CAG31	CAG32	0.454135	0.0442791	8.6m		CAG22	CAG27	0.576397	0.00623851	0m		CAG28	CAG7	0.796495	0.000379723	0m		NI	0m	0.828571	0.0571429
CAG1	CAG34	-0.484615	0.0303497	8.6m		CAG33	CAG6	0.46003	0.0412606	8.6m		CAG6	CAG9	0.579221	0.00593173	0m		CAG22	CAG7	0.802668	0.000315832	0m		NI	0m	0.857143	0.0571429
CAG20	CAG5	-0.484211	0.0305085	8.6m		CAG23	CAG27	0.460117	0.0412175	8.6m		CAG23	CAG8	0.593892	0.00453157	0m		CAG6	CAG7	0.803005	0.00031261	0m		NI	0m	0.885714	0.0285714
CAG28	CAG4	-0.478195	0.0329504	8.6m		CAG27	CAG31	0.461755	0.040408	8.6m		CAG22	CAG7	0.594771	0.00445726	0m		CAG27	CAG7	0.816548	0.000203748	0m		NI	0m	0.914286	0.0285714
CAG19	CAG7	-0.467928	0.0374688	8.6m		CAG29	CAG35	0.463158	0.039725	8.6m		CAG30	CAG32	0.602597	0.00383927	0m		CAG27	CAG6	0.869814	2.50981e-05	0m		NI	0m	0.942857	0.0285714
CAG24	CAG29	-0.46365	0.0394876	8.6m		CAG14	CAG20	0.4634	0.0396082	8.6m		CAG23	CAG26	0.605263	0.00364581	0m		CAG15	CAG7	-0.677828	0.0054874	8.6m		NI	0m	0.971429	0.0285714
CAG1	CAG31	-0.46015	0.0412007	8.6m		CAG26	CAG30	0.464662	0.0390026	8.6m		CAG6	CAG7	0.627365	0.00233278	0m		CAG26	CAG4	-0.65	0.00871158	8.6m		Diet	8.6m	0	1
CAG27	CAG5	-0.451128	0.0458833	8.6m		CAG23	CAG25	0.469086	0.0369364	8.6m		CAG27	CAG8	0.62963	0.00222426	0m		CAG32	CAG9	-0.6	0.0180501	8.6m		Diet	8.6m	0.0285714	0.971429
CAG1	CAG9	-0.449624	0.0467019	8.6m		CAG21	CAG33	0.471657	0.0357755	8.6m		CAG28	CAG7	0.636485	0.00192123	0m		CAG15	CAG16	-0.596119	0.0190098	8.6m		Diet	8.6m	0.0571429	0.942857
CAG17	CAG33	-0.449472	0.0467853	8.6m		CAG26	CAG29	0.473684	0.03488	8.6m		CAG26	CAG8	0.655621	0.00125279	0m		CAG29	CAG4	-0.589286	0.0207944	8.6m		Diet	8.6m	0.0857143	0.914286
CAG12	CAG34	0.445159	0.0491987	8.6m		CAG7	CAG8	0.473966	0.0347571	8.6m		CAG30	CAG35	0.666234	0.000975728	0m		CAG1	CAG32	-0.546429	0.0350667	8.6m		Diet	8.6m	0.114286	0.857143
CAG34	CAG7	0.445527	0.0489893	8.6m		CAG21	CAG31	0.480003	0.0322009	8.6m		CAG2	CAG35	0.684416	0.000621272	0m		CAG29	CAG35	-0.521429	0.0462192	8.6m		Diet	8.6m	0.142857	0.828571
CAG22	CAG24	0.451528	0.0456672	8.6m		CAG14	CAG30	0.482268	0.0312812	8.6m		CAG7	CAG8	0.686872	0.000583123	0m		CAG18	CAG33	-0.516398	0.0487478	8.6m		Diet	8.6m	0.171429	0.8
CAG12	CAG9	0.453554	0.0445858	8.6m		CAG2	CAG26	0.482707	0.0311052	8.6m		CAG23	CAG28	0.709321	0.000317437	0m		CAG16	CAG8	0.517349	0.048262	8.6m		Diet	8.6m	0.2	0.742857
CAG26	CAG27	0.463158	0.039725	8.6m		CAG19	CAG23	0.497811	0.0255098	8.6m		CAG10	CAG9	0.711688	0.000296766	0m		CAG30	CAG33	0.527463	0.0433154	8.6m		Diet	8.6m	0.228571	0.714286
CAG23	CAG8	0.465165	0.0387632	8.6m		CAG24	CAG26	0.498499	0.0252752	8.6m		CAG27	CAG7	0.72066	0.000228543	0m		CAG23	CAG28	0.538529	0.0383452	8.6m		Diet	8.6m	0.257143	0.685714
CAG12	CAG27	0.471606	0.0357981	8.6m		CAG16	CAG28	0.498712	0.0252029	8.6m		CAG23	CAG27	0.731626	0.000163829	0m		CAG18	CAG2	0.539286	0.0380217	8.6m		Diet	8.6m	0.285714	0.628571
CAG23	CAG33	0.471936	0.0356511	8.6m		CAG15	CAG28	0.50214	0.0240625	8.6m		CAG17	CAG26	0.744716	0.000107796	0m		CAG12	CAG20	0.552279	0.0327773	8.6m		Diet	8.6m	0.314286	0.6
CAG12	CAG17	0.476083	0.0338432	8.6m		CAG17	CAG6	0.504914	0.0231696	8.6m		CAG27	CAG28	0.840541	1.84589e-06	0m		CAG22	CAG33	0.553283	0.0323959	8.6m		Diet	8.6m	0.342857	0.571429
CAG29	CAG9	0.482707	0.0311052	8.6m		CAG2	CAG24	0.506075	0.0228039	8.6m		CAG24	CAG4	-0.642393	0.00168873	8.6m		CAG8	CAG9	0.558581	0.0304388	8.6m		Diet	8.6m	0.371429	0.542857
CAG27	CAG7	0.483777	0.0306796	8.6m		CAG20	CAG22	0.508271	0.0221248	8.6m		CAG28	CAG4	-0.607792	0.00346985	8.6m		CAG12	CAG24	0.559982	0.0299364	8.6m		Diet	8.6m	0.4	0.485714
CAG27	CAG6	0.494737	0.0265786	8.6m		CAG26	CAG28	0.508271	0.0221248	8.6m		CAG4	CAG7	-0.597398	0.00424121	8.6m		CAG20	CAG8	0.562185	0.0291594	8.6m		Diet	8.6m	0.428571	0.457143
CAG21	CAG30	0.495469	0.026321	8.6m		CAG26	CAG9	0.511278	0.0212206	8.6m		CAG1	CAG5	-0.562338	0.00796706	8.6m		CAG22	CAG3	0.567857	0.0272284	8.6m		Diet	8.6m	0.457143	0.428571
CAG27	CAG28	0.511278	0.0212206	8.6m		CAG11	CAG7	0.512121	0.0209726	8.6m		CAG14	CAG18	-0.552446	0.00940479	8.6m		CAG28	CAG31	0.567857	0.0272284	8.6m		Diet	8.6m	0.485714	0.4
CAG22	CAG7	0.51774	0.0193775	8.6m		CAG11	CAG33	0.515496	0.0200023	8.6m		CAG1	CAG8	-0.543683	0.0108495	8.6m		CAG16	CAG25	0.569882	0.0265631	8.6m		Diet	8.6m	0.514286	0.371429
CAG2	CAG35	0.520301	0.0186832	8.6m		CAG20	CAG6	0.516567	0.0197022	8.6m		CAG10	CAG21	-0.543398	0.0108994	8.6m		CAG33	CAG8	0.572248	0.0258013	8.6m		Diet	8.6m	0.542857	0.314286
CAG26	CAG6	0.520301	0.0186832	8.6m		CAG11	CAG13	0.519249	0.0189659	8.6m		CAG1	CAG22	-0.538961	0.0117001	8.6m		CAG24	CAG6	0.578402	0.0238976	8.6m		Diet	8.6m	0.571429	0.285714
CAG24	CAG7	0.523198	0.017922	8.6m		CAG18	CAG2	0.521805	0.0182849	8.6m		CAG31	CAG6	-0.537662	0.0119433	8.6m		CAG25	CAG7	0.579751	0.0234949	8.6m		Diet	8.6m	0.6	0.257143
CAG23	CAG27	0.524257	0.0176498	8.6m		CAG2	CAG9	0.526316	0.0171307	8.6m		CAG10	CAG14	-0.53112	0.0132317	8.6m		CAG10	CAG6	0.580876	0.0231631	8.6m		Diet	8.6m	0.628571	0.228571
CAG26	CAG34	0.524999	0.0174614	8.6m		CAG21	CAG29	0.526796	0.0170112	8.6m		CAG19	CAG32	-0.523377	0.0149	8.6m		CAG25	CAG27	0.583807	0.0223152	8.6m		Diet	8.6m	0.657143	0.2
CAG14	CAG24	0.525479	0.0173402	8.6m		CAG27	CAG28	0.527285	0.0168905	8.6m		CAG26	CAG4	-0.520779	0.0154962	8.6m		CAG12	CAG22	0.598749	0.0183553	8.6m		Diet	8.6m	0.685714	0.171429
CAG17	CAG21	0.5296	0.0163276	8.6m		CAG14	CAG15	0.530808	0.0160399	8.6m		CAG15	CAG5	-0.509879	0.0182119	8.6m		CAG6	CAG9	0.6	0.0180501	8.6m		Diet	8.6m	0.714286	0.171429
CAG26	CAG8	0.536842	0.0146633	8.6m		CAG1	CAG25	0.540925	0.013787	8.6m		CAG24	CAG5	-0.494149	0.0227915	8.6m		CAG23	CAG24	0.611328	0.0154603	8.6m		Diet	8.6m	0.742857	0.142857
CAG28	CAG30	0.541353	0.0136975	8.6m		CAG10	CAG18	0.541353	0.0136975	8.6m		CAG30	CAG4	-0.492208	0.023415	8.6m		CAG25	CAG33	0.6123	0.0152522	8.6m		Diet	8.6m	0.771429	0.114286
CAG14	CAG21	0.552095	0.0116031	8.6m		CAG20	CAG8	0.542857	0.0133872	8.6m		CAG11	CAG2	-0.490247	0.0240584	8.6m		CAG28	CAG7	0.624926	0.0127411	8.6m		Diet	8.6m	0.8	0.0857143
CAG18	CAG5	0.553383	0.0113704	8.6m		CAG10	CAG13	0.550376	0.0119196	8.6m		CAG16	CAG19	-0.482887	0.0266009	8.6m		CAG28	CAG35	0.625	0.0127275	8.6m		Diet	8.6m	0.828571	0.0857143
CAG27	CAG8	0.554887	0.0111035	8.6m		CAG10	CAG12	0.55188	0.0116424	8.6m		CAG34	CAG6	-0.477814	0.028474	8.6m		CAG11	CAG16	0.629461	0.0119222	8.6m		Diet	8.6m	0.857143	0.0571429
CAG27	CAG34	0.558526	0.0104788	8.6m		CAG15	CAG16	0.553428	0.0113623	8.6m		CAG15	CAG4	-0.462542	0.0347479	8.6m		CAG16	CAG27	0.63366	0.011201	8.6m		Diet	8.6m	0.885714	0.0571429
CAG12	CAG8	0.564874	0.00945725	8.6m		CAG18	CAG35	0.559398	0.0103333	8.6m		CAG13	CAG4	-0.453247	0.0390667	8.6m		CAG25	CAG8	0.637864	0.0105134	8.6m		Diet	8.6m	0.914286	0.0285714
CAG24	CAG27	0.578804	0.00749788	8.6m		CAG28	CAG30	0.569925	0.00870372	8.6m		CAG23	CAG4	-0.452781	0.0392934	8.6m		CAG25	CAG30	0.639286	0.0102884	8.6m		Diet	8.6m	0.942857	0.0285714
CAG6	CAG7	0.594721	0.00567901	8.6m		CAG6	CAG8	0.575302	0.00795606	8.6m		CAG10	CAG34	-0.447736	0.0418177	8.6m		CAG22	CAG7	0.647514	0.00905935	8.6m		Diet	8.6m	0.971429	0.0285714
CAG12	CAG26	0.616021	0.00382757	8.6m		CAG12	CAG9	0.578947	0.00747966	8.6m		CAG14	CAG2	-0.446256	0.0425815	8.6m		CAG7	CAG8	0.649575	0.00877024	8.6m		Diet	0m	0	0.914286
CAG22	CAG28	0.619549	0.00357585	8.6m		CAG30	CAG31	0.583459	0.00692269	8.6m		CAG10	CAG30	-0.441052	0.0453539	8.6m		CAG19	CAG25	0.653571	0.00823037	8.6m		Diet	0m	0.0285714	0.885714
CAG24	CAG28	0.622745	0.00335979	8.6m		CAG27	CAG7	0.587025	0.00650686	8.6m		CAG27	CAG4	-0.437155	0.04752	8.6m		CAG22	CAG25	0.653571	0.00823037	8.6m		Diet	0m	0.0571429	0.857143
CAG14	CAG28	0.623401	0.00331685	8.6m		CAG1	CAG4	0.6	0.00516293	8.6m		CAG1	CAG30	-0.433766	0.0494675	8.6m		CAG27	CAG7	0.662871	0.00707472	8.6m		Diet	0m	0.0857143	0.828571
CAG22	CAG30	0.62406	0.00327411	8.6m		CAG35	CAG9	0.6	0.00516293	8.6m		CAG22	CAG6	0.433766	0.0494675	8.6m		CAG12	CAG3	0.668454	0.00644479	8.6m		Diet	0m	0.114286	0.8
CAG12	CAG6	0.673185	0.00114134	8.6m		CAG10	CAG4	0.601504	0.0050232	8.6m		CAG19	CAG27	0.437155	0.04752	8.6m		CAG13	CAG20	0.671429	0.00612777	8.6m		Diet	0m	0.142857	0.742857
CAG23	CAG26	0.686383	0.000831848	8.6m		CAG22	CAG23	0.603826	0.00481354	8.6m		CAG29	CAG33	0.440093	0.0458799	8.6m		CAG6	CAG7	0.677631	0.00550627	8.6m		Diet	0m	0.171429	0.714286
CAG6	CAG8	0.75188	0.000131879	8.6m		CAG12	CAG6	0.625001	0.00321394	8.6m		CAG19	CAG7	0.440532	0.0456384	8.6m		CAG24	CAG28	0.679307	0.0053472	8.6m		Diet	0m	0.2	0.657143
CAG10	CAG4	0.753383	0.000125612	8.6m		CAG24	CAG25	0.625954	0.00315389	8.6m		CAG32	CAG34	0.441834	0.0449287	8.6m		CAG12	CAG8	0.684423	0.00488399	8.6m		Diet	0m	0.228571	0.628571
						CAG25	CAG26	0.648503	0.0019824	8.6m		CAG21	CAG27	0.442209	0.044726	8.6m		CAG22	CAG6	0.692857	0.00419023	8.6m		Diet	0m	0.257143	0.6
						CAG20	CAG27	0.649201	0.00195301	8.6m		CAG20	CAG26	0.442857	0.044377	8.6m		CAG20	CAG22	0.696429	0.00392119	8.6m		Diet	0m	0.285714	0.571429
						CAG27	CAG8	0.655296	0.00171118	8.6m		CAG25	CAG27	0.44418	0.0436714	8.6m		CAG16	CAG7	0.70763	0.00316521	8.6m		Diet	0m	0.314286	0.542857
						CAG29	CAG32	0.666165	0.00134213	8.6m		CAG21	CAG22	0.446006	0.0427116	8.6m		CAG22	CAG30	0.714286	0.00277438	8.6m		Diet	0m	0.342857	0.514286
						CAG28	CAG7	0.687552	0.000808252	8.6m		CAG24	CAG7	0.448959	0.0411947	8.6m		CAG6	CAG8	0.731561	0.00193712	8.6m		Diet	0m	0.371429	0.457143
						CAG21	CAG32	0.701137	0.0005729	8.6m		CAG23	CAG27	0.449922	0.0407089	8.6m		CAG3	CAG30	0.764286	0.00090731	8.6m		Diet	0m	0.4	0.428571
						CAG23	CAG24	0.729173	0.000264666	8.6m		CAG23	CAG30	0.452114	0.0396206	8.6m		CAG24	CAG8	0.768182	0.000822519	8.6m		Diet	0m	0.428571	0.4
						CAG18	CAG4	0.757895	0.000108321	8.6m		CAG30	CAG8	0.455343	0.0380583	8.6m		CAG19	CAG33	0.769064	0.000804246	8.6m		Diet	0m	0.457143	0.371429
						CAG2	CAG35	0.843609	2.96913e-06	8.6m		CAG26	CAG8	0.45924	0.0362371	8.6m		CAG22	CAG8	0.810844	0.000244998	8.6m		Diet	0m	0.485714	0.342857
												CAG12	CAG26	0.462939	0.0345722	8.6m								Diet	0m	0.514286	0.314286
												CAG24	CAG6	0.462939	0.0345722	8.6m								Diet	0m	0.542857	0.285714
												CAG31	CAG34	0.464142	0.0340442	8.6m								Diet	0m	0.571429	0.257143
												CAG19	CAG22	0.464935	0.0336992	8.6m								Diet	0m	0.6	0.228571
												CAG26	CAG30	0.464935	0.0336992	8.6m								Diet	0m	0.628571	0.2
												CAG22	CAG27	0.468334	0.0322525	8.6m								Diet	0m	0.657143	0.171429
												CAG24	CAG33	0.471425	0.0309794	8.6m								Diet	0m	0.685714	0.142857
												CAG26	CAG27	0.47418	0.0298787	8.6m								Diet	0m	0.714286	0.142857
												CAG27	CAG8	0.479532	0.0278283	8.6m								Diet	0m	0.742857	0.114286
												CAG2	CAG4	0.485714	0.0256003	8.6m								Diet	0m	0.771429	0.0857143
												CAG23	CAG26	0.488844	0.0245278	8.6m								Diet	0m	0.8	0.0857143
												CAG23	CAG8	0.489337	0.0243622	8.6m								Diet	0m	0.828571	0.0571429
												CAG19	CAG26	0.492208	0.023415	8.6m								Diet	0m	0.857143	0.0571429
												CAG17	CAG23	0.493394	0.0230324	8.6m								Diet	0m	0.885714	0.0571429
												CAG13	CAG27	0.495615	0.0223291	8.6m								Diet	0m	0.914286	0.0285714
												CAG22	CAG28	0.496104	0.0221768	8.6m								Diet	0m	0.942857	0.0285714
												CAG2	CAG35	0.502597	0.0202298	8.6m								Diet	0m	0.971429	0.0285714
												CAG20	CAG27	0.506008	0.0192633	8.6m								AEx	8.6m	0	0.971429
												CAG19	CAG6	0.507792	0.0187729	8.6m								AEx	8.6m	0.0285714	0.942857
												CAG26	CAG6	0.520779	0.0154962	8.6m								AEx	8.6m	0.0571429	0.914286
												CAG30	CAG6	0.520779	0.0154962	8.6m								AEx	8.6m	0.0857143	0.885714
												CAG6	CAG9	0.531169	0.0132217	8.6m								AEx	8.6m	0.114286	0.857143
												CAG19	CAG8	0.531341	0.0131864	8.6m								AEx	8.6m	0.142857	0.828571
												CAG4	CAG5	0.541558	0.0112258	8.6m								AEx	8.6m	0.171429	0.8
												CAG30	CAG7	0.543802	0.0108287	8.6m								AEx	8.6m	0.2	0.771429
												CAG22	CAG30	0.548052	0.0101082	8.6m								AEx	8.6m	0.228571	0.742857
												CAG17	CAG7	0.55	0.0097912	8.6m								AEx	8.6m	0.257143	0.714286
												CAG28	CAG8	0.550828	0.00965893	8.6m								AEx	8.6m	0.285714	0.685714
												CAG19	CAG28	0.553247	0.00928101	8.6m								AEx	8.6m	0.314286	0.628571
												CAG10	CAG9	0.560572	0.00820957	8.6m								AEx	8.6m	0.342857	0.6
												CAG20	CAG7	0.567332	0.00731284	8.6m								AEx	8.6m	0.371429	0.571429
												CAG26	CAG7	0.569947	0.00698843	8.6m								AEx	8.6m	0.4	0.542857
												CAG13	CAG30	0.572727	0.00665652	8.6m								AEx	8.6m	0.428571	0.485714
												CAG22	CAG26	0.574026	0.00650601	8.6m								AEx	8.6m	0.457143	0.457143
												CAG17	CAG26	0.57779	0.00608554	8.6m								AEx	8.6m	0.485714	0.428571
												CAG6	CAG8	0.583306	0.0055101	8.6m								AEx	8.6m	0.514286	0.371429
												CAG21	CAG30	0.584603	0.00538153	8.6m								AEx	8.6m	0.542857	0.342857
												CAG13	CAG25	0.591829	0.00471001	8.6m								AEx	8.6m	0.571429	0.285714
												CAG17	CAG27	0.592362	0.00466337	8.6m								AEx	8.6m	0.6	0.257143
												CAG27	CAG30	0.600844	0.00397108	8.6m								AEx	8.6m	0.628571	0.2
												CAG10	CAG4	0.60734	0.00350078	8.6m								AEx	8.6m	0.657143	0.171429
												CAG26	CAG28	0.607792	0.00346985	8.6m								AEx	8.6m	0.685714	0.142857
												CAG22	CAG7	0.614392	0.00304373	8.6m								AEx	8.6m	0.714286	0.114286
												CAG27	CAG7	0.614592	0.00303156	8.6m								AEx	8.6m	0.742857	0.114286
												CAG18	CAG2	0.625974	0.0024016	8.6m								AEx	8.6m	0.771429	0.0857143
												CAG28	CAG30	0.628571	0.00227442	8.6m								AEx	8.6m	0.8	0.0857143
												CAG22	CAG23	0.629754	0.00221844	8.6m								AEx	8.6m	0.828571	0.0571429
												CAG22	CAG8	0.648262	0.0014817	8.6m								AEx	8.6m	0.857143	0.0571429
												CAG27	CAG28	0.669048	0.000911664	8.6m								AEx	8.6m	0.885714	0.0571429
												CAG23	CAG7	0.681609	0.000667447	8.6m								AEx	8.6m	0.914286	0.0285714
												CAG6	CAG7	0.682368	0.000654691	8.6m								AEx	8.6m	0.942857	0.0285714
												CAG29	CAG3	0.694805	0.000473226	8.6m								AEx	8.6m	0.971429	0.0285714
												CAG17	CAG20	0.700669	0.000403852	8.6m								AEx	0m	0	0.8
												CAG7	CAG8	0.708742	0.00032268	8.6m								AEx	0m	0.0285714	0.771429
												CAG28	CAG6	0.709091	0.000319513	8.6m								AEx	0m	0.0571429	0.742857
												CAG28	CAG7	0.713741	0.000279787	8.6m								AEx	0m	0.0857143	0.714286
																								AEx	0m	0.114286	0.685714
																								AEx	0m	0.142857	0.657143
																								AEx	0m	0.171429	0.628571
																								AEx	0m	0.2	0.6
																								AEx	0m	0.228571	0.571429
																								AEx	0m	0.257143	0.542857
																								AEx	0m	0.285714	0.514286
																								AEx	0m	0.314286	0.485714
																								AEx	0m	0.342857	0.457143
																								AEx	0m	0.371429	0.428571
																								AEx	0m	0.4	0.4
																								AEx	0m	0.428571	0.371429
																								AEx	0m	0.457143	0.342857
																								AEx	0m	0.485714	0.285714
																								AEx	0m	0.514286	0.257143
																								AEx	0m	0.542857	0.228571
																								AEx	0m	0.571429	0.2
																								AEx	0m	0.6	0.171429
																								AEx	0m	0.628571	0.171429
																								AEx	0m	0.657143	0.142857
																								AEx	0m	0.685714	0.114286
																								AEx	0m	0.714286	0.114286
																								AEx	0m	0.742857	0.0857143
																								AEx	0m	0.771429	0.0857143
																								AEx	0m	0.8	0.0571429
																								AEx	0m	0.828571	0.0571429
																								AEx	0m	0.857143	0.0571429
																								AEx	0m	0.885714	0.0285714
																								AEx	0m	0.914286	0.0285714
																								AEx	0m	0.942857	0.0285714
																								AEx	0m	0.971429	0.0285714
																								AED	8.6m	0	0.828571
																								AED	8.6m	0.0285714	0.8
																								AED	8.6m	0.0571429	0.771429
																								AED	8.6m	0.0857143	0.742857
																								AED	8.6m	0.114286	0.714286
																								AED	8.6m	0.142857	0.685714
																								AED	8.6m	0.171429	0.657143
																								AED	8.6m	0.2	0.628571
																								AED	8.6m	0.228571	0.6
																								AED	8.6m	0.257143	0.571429
																								AED	8.6m	0.285714	0.542857
																								AED	8.6m	0.314286	0.514286
																								AED	8.6m	0.342857	0.485714
																								AED	8.6m	0.371429	0.457143
																								AED	8.6m	0.4	0.428571
																								AED	8.6m	0.428571	0.4
																								AED	8.6m	0.457143	0.342857
																								AED	8.6m	0.485714	0.314286
																								AED	8.6m	0.514286	0.285714
																								AED	8.6m	0.542857	0.257143
																								AED	8.6m	0.571429	0.228571
																								AED	8.6m	0.6	0.2
																								AED	8.6m	0.628571	0.171429
																								AED	8.6m	0.657143	0.142857
																								AED	8.6m	0.685714	0.114286
																								AED	8.6m	0.714286	0.114286
																								AED	8.6m	0.742857	0.0857143
																								AED	8.6m	0.771429	0.0857143
																								AED	8.6m	0.8	0.0571429
																								AED	8.6m	0.828571	0.0571429
																								AED	8.6m	0.857143	0.0571429
																								AED	8.6m	0.885714	0.0285714
																								AED	8.6m	0.914286	0.0285714
																								AED	8.6m	0.942857	0.0285714
																								AED	8.6m	0.971429	0.0285714
																								AED	0m	0	0.885714
																								AED	0m	0.0285714	0.857143
																								AED	0m	0.0571429	0.828571
																								AED	0m	0.0857143	0.771429
																								AED	0m	0.114286	0.742857
																								AED	0m	0.142857	0.685714
																								AED	0m	0.171429	0.657143
																								AED	0m	0.2	0.6
																								AED	0m	0.228571	0.571429
																								AED	0m	0.257143	0.542857
																								AED	0m	0.285714	0.514286
																								AED	0m	0.314286	0.457143
																								AED	0m	0.342857	0.428571
																								AED	0m	0.371429	0.4
																								AED	0m	0.4	0.371429
																								AED	0m	0.428571	0.342857
																								AED	0m	0.457143	0.314286
																								AED	0m	0.485714	0.285714
																								AED	0m	0.514286	0.257143
																								AED	0m	0.542857	0.228571
																								AED	0m	0.571429	0.2
																								AED	0m	0.6	0.171429
																								AED	0m	0.628571	0.171429
																								AED	0m	0.657143	0.142857
																								AED	0m	0.685714	0.114286
																								AED	0m	0.714286	0.0857143
																								AED	0m	0.742857	0.0857143
																								AED	0m	0.771429	0.0857143
																								AED	0m	0.8	0.0571429
																								AED	0m	0.828571	0.0571429
																								AED	0m	0.857143	0.0571429
																								AED	0m	0.885714	0.0285714
																								AED	0m	0.914286	0.0285714
																								AED	0m	0.942857	0.0285714
																								AED	0m	0.971429	0.0285714

## Sheet: Fig. 5
Figure c					Figure d				Figure e
ID	group	HFC change	network edge number		group	specificity	sensitivity		group	specificity	sensitivity
346	AED	-2.92	598		AED	0	1		AED	0	1
304	Diet	-0.4	627		AED	0.2	1		AED	0.25	1
4014	AEx	5.5	653		AED	0.2	0.857143		AED	0.5	1
2067	Diet	-21.1	660		AED	0.4	0.857143		AED	0.75	1
3003	NI	-10.71	806		AED	0.6	0.857143		AED	0.75	0.875
345	AEx	1.82	836		AED	0.8	0.857143		AED	0.75	0.75
178	AED	-40.4	845		AED	0.8	0.714286		AED	0.75	0.625
653	AED	9.5	846		AED	0.8	0.571429		AED	1	0.625
3036	NI	-7.0876	938		AED	0.8	0.428571		AED	1	0.5
43	AEx	-11.3	1054		AED	0.8	0.285714		AED	1	0.375
256	Diet	8.4	1114		AED	1	0.285714		AED	1	0.25
24	AEx	-10.92	1151		AED	1	0.142857		AED	1	0.125
107	NI	9.7	1211		AED	1	0		AED	1	0
417	Diet	-6.92	1336		AEx	0	1		AEx	0	1
143	AED	-2.65	1347		AEx	0.2	1		AEx	0.2	1
2065	AED	2.3	1484		AEx	0.4	1		AEx	0.4	1
592	Diet	-0.09	1728		AEx	0.4	0.857143		AEx	0.6	1
2064	AEx	-29.02	1788		AEx	0.4	0.714286		AEx	0.8	1
4003	AEx	1.58	1821		AEx	0.4	0.571429		AEx	0.8	0.857143
217	AEx	3.13	1933		AEx	0.6	0.571429		AEx	0.8	0.714286
336	AED	-21.47	2002		AEx	0.8	0.571429		AEx	1	0.714286
2006	Diet	11.3	2082		AEx	1	0.571429		AEx	1	0.571429
4012	NI	5.7	2139		AEx	1	0.428571		AEx	1	0.428571
6018	AEx	1.69	2159		AEx	1	0.285714		AEx	1	0.285714
3016	AEx	-13.63	2232		AEx	1	0.142857		AEx	1	0.142857
2053	NI	5.09	2239		AEx	1	0		AEx	1	0
723	AED	-24.87	2402		Diet	0	1		Diet	0	1
111	AED	-20.1	2500		Diet	0.2	1		Diet	0.2	1
599	Diet	-1.79	2532		Diet	0.2	0.8		Diet	0.4	1
470	AED	-17.8	2565		Diet	0.4	0.8		Diet	0.4	0.8
29	Diet	-8.3	2669		Diet	0.4	0.6		Diet	0.6	0.8
4	NI	5.15	2762		Diet	0.6	0.6		Diet	0.6	0.6
270	AED	-4.62	2829		Diet	0.8	0.6		Diet	0.8	0.6
2031	NI	-15.6	2943		Diet	1	0.6		Diet	0.8	0.4
269	AED	-22.1	3150		Diet	1	0.4		Diet	1	0.4
26	AEx	-14.7	3292		Diet	1	0.2		Diet	1	0.2
402	Diet	-15.61	5754		Diet	1	0		Diet	1	0
442	AEx	-56.86	6897
661	Diet	-27	7117
6002	AEx	-18.2465	7604
3033	NI	5.7	8038
1003	AED	-37.68	11518

## Sheet: Fig. S1
ID	group	0m	8.6m
1003	AED		264000000000
1004	AED	308000000000	288000000000
1034	AED	262000000000
111	AED	293000000000	479000000000
143	AED	779000000000	598000000000
178	AED	721000000000	481000000000
18	AED
2008	AED	284000000000	823000000000
2061	AED		629000000000
2065	AED	394000000000	610000000000
269	AED	194000000000	457000000000
270	AED	440000000000	497000000000
336	AED	710000000000	381000000000
346	AED	54900000000	198000000000
470	AED	507000000000	552000000000
519	AED	531000000000	440000000000
57	AED		707000000000
653	AED	458000000000	60900000000
723	AED	378000000000	374000000000
78	AED	582000000000	650000000000
14	AEx	367000000000	442000000000
145	AEx	335000000000	44400000000
160	AEx	650000000000
2064	AEx	504000000000	451000000000
217	AEx	74600000000	37600000000
22	AEx	582000000000	60100000000
224	AEx	371000000000	529000000000
24	AEx	416000000000
26	AEx	292000000000	150000000000
3016	AEx	498000000000
327	AEx	282000000000	611000000000
345	AEx	361000000000	142000000000
4003	AEx	570000000000	822000000000
4014	AEx	226000000000	443000000000
4019	AEx	539000000000	77000000000
43	AEx	388000000000	358000000000
442	AEx	853000000000
46	AEx	461000000000
6002	AEx	345000000000	900000000000
6018	AEx	500000000000	70500000000
1010	Diet	181000000000	404000000000
1052	Diet		64300000000
157	Diet		213000000000
2006	Diet	380000000000
2018	Diet	800000000000	864000000000
2025	Diet	279000000000	462000000000
2051	Diet	696000000000	154000000000
2067	Diet	394000000000	554000000000
256	Diet	170000000000	675000000000
29	Diet	266000000000	503000000000
304	Diet	534000000000
33	Diet	326000000000	462000000000
354	Diet	57700000000	399000000000
402	Diet	301000000000
417	Diet	526000000000	491000000000
44	Diet	1020000000000	122000000000
592	Diet	376000000000
599	Diet	274000000000	610000000000
661	Diet	78300000000	173000000000
70	Diet		544000000000
87	Diet	564000000000	282000000000
107	NI	326000000000
16	NI	619000000000	158000000000
184	NI		791000000000
2003	NI	83900000000	403000000000
2031	NI	808000000000	171000000000
2053	NI	473000000000	823000000000
2062	NI	997000000000
3003	NI		6210000000
3033	NI	148000000000	22500000000
3036	NI	216000000000	524000000000
3038	NI	100000000000	300000000000
4	NI	375000000000	578000000000
401	NI	347000000000	644000000000
4012	NI	701000000000	524000000000
646	NI	552000000000	130000000000

## Sheet: Fig. S2
Genus	LDA score	p value	group	class	rich side
Roseburia	3.67537	0.0492217	After intervention	NI/ AED	AED
Catenibacterium	3.07634	0.0477429	After intervention	NI/ AED	NI
_Ruminococcus__gnavus_group	3.894	0.0455003	After intervention	NI/ AED	NI
Ruminococcaceae_UCG_002	3.26563	0.0455003	After intervention	NI/ AED	AED
Paraprevotella	3.17618	0.0359476	After intervention	NI/ AED	NI
Alistipes	3.62285	0.0357288	After intervention	NI/ AED	AED
Ruminococcaceae_UCG_003	3.56793	0.0236701	After intervention	NI/ AED	AED
Ruminococcus_1	3.50737	0.0234106	After intervention	NI/ AED	AED
Lachnospiraceae_UCG_004	3.31703	0.0158932	After intervention	NI/ AED	AED
Lachnospiraceae_NK4A136_group	3.87226	0.0112983	After intervention	NI/ AED	AED
Lachnospiraceae_ND3007_group	3.79176	0.00940837	After intervention	NI/ AED	AED
Bacteroides	4.77898	0.00766076	After intervention	NI/ AED	AED
Bilophila	3.3784	0.00626604	After intervention	NI/ AED	AED
Butyricimonas	3.43848	0.00470098	After intervention	NI/ AED	AED
Lachnospiraceae_UCG_010	3.52385	0.00353146	After intervention	NI/ AED	AED
Lactobacillus	3.54308	0.00316785	After intervention	NI/ AED	NI
Ruminococcaceae_NK4A214_group	3.41732	0.00232449	After intervention	NI/ AED	AED
Erysipelotrichaceae_UCG_003	3.24335	0.0492217	After intervention	NI/ AEx	AEx
Bilophila	3.07687	0.0454851	After intervention	NI/ AEx	AEx
Roseburia	3.78751	0.0420189	After intervention	NI/ AEx	AEx
Peptoclostridium	3.11305	0.0374496	After intervention	NI/ AEx	NI
Hungatella	2.73334	0.0300677	After intervention	NI/ AEx	AEx
Enterobacter	2.74138	0.0208389	After intervention	NI/ AEx	NI
Lachnospiraceae_UCG_004	3.0953	0.0162171	After intervention	NI/ AEx	AEx
Lactobacillus	3.01654	0.0432663	After intervention	NI/ Diet	NI
Ruminococcaceae_UCG_002	3.34349	0.043214	After intervention	NI/ Diet	Diet
Lachnospiraceae_ND3007_group	2.73543	0.02969	After intervention	NI/ Diet	Diet
Ruminococcus_1	3.53237	0.0102536	After intervention	NI/ Diet	Diet
Ruminococcaceae_NK4A214_group	3.30227	0.00763288	After intervention	NI/ Diet	Diet

## Sheet: Fig. S3
Figure a					Figure b									Figure c
CAGs	group	LDA	p value		AED		Aex		Diet		NI				AED		Aex		Diet		NI
CAG8	AED	3.87006	0.00562966		normalized degree	normalized nodes number	normalized degree	normalized nodes number	normalized degree	normalized nodes number	normalized degree	normalized nodes number		CAG	ferquency	percentage	frequence	percentage	ferquency	percentage	ferquency	percentage
CAG7	AED	3.51551	0.0495504		0.00102411	0.0838485	0.000112325	0.054836	0.00120156	0.110155	0.000772845	0.0898641		CAG1	6	0.0263158	7	0.0285714	7	0.0195531	3	0.0121951
CAG6	AED	3.50127	0.025527		0.00239229	0.0950464	0.00111232	0.0618158	0.00253155	0.122196	0.00199985	0.10263		CAG2	4	0.0175439	11	0.044898	8	0.0223464	6	0.0243902
CAG13	AED	4.47799	0.0357288		0.00376046	0.10662	0.00211232	0.069019	0.00386153	0.134053	0.00322685	0.115673		CAG3	3	0.0131579	2	0.00816327	4	0.0111732	5	0.0203252
CAG12	AED	3.93546	0.0112412		0.00512863	0.118395	0.00311232	0.0764383	0.00519152	0.14548	0.00445385	0.128723		CAG4	10	0.0438596	9	0.0367347	20	0.0558659	8	0.0325203
CAG33	AED	3.7875	0.00963919		0.00649681	0.130185	0.00411231	0.0840946	0.0065215	0.156235	0.00568085	0.141505		CAG5	5	0.0219298	4	0.0163265	8	0.0223464	2	0.00813008
CAG28	AED	4.3319	0.0357288		0.00786498	0.141793	0.00511231	0.0920362	0.00785149	0.16609	0.00690785	0.15375		CAG6	11	0.0482456	10	0.0408163	16	0.0446927	16	0.0650407
CAG20	AED	3.73804	0.0420189		0.00923315	0.153021	0.00611231	0.100334	0.00918148	0.174841	0.00813486	0.165217		CAG7	11	0.0482456	12	0.0489796	26	0.0726257	15	0.0609756
CAG22	AED	3.71759	0.0214482		0.0106013	0.163675	0.00711231	0.109071	0.0105115	0.182318	0.00936186	0.1757		CAG8	10	0.0438596	11	0.044898	18	0.0502793	15	0.0609756
CAG26	AED	3.99101	0.00728513		0.0119695	0.173569	0.0081123	0.118329	0.0118414	0.188384	0.0105889	0.185042		CAG9	6	0.0263158	4	0.0163265	7	0.0195531	8	0.0325203
CAG27	AED	3.60021	0.021266		0.0133377	0.182531	0.0091123	0.12817	0.0131714	0.192947	0.0118159	0.193135		CAG10	6	0.0263158	8	0.0326531	10	0.027933	6	0.0243902
CAG3	AEx	4.25665	0.0492217		0.0147058	0.190405	0.0101123	0.138618	0.0145014	0.195957	0.0130429	0.199926		CAG11	0	0	5	0.0204082	2	0.00558659	2	0.00813008
CAG12	AEx	4.19566	0.000857401		0.016074	0.197059	0.0111123	0.149642	0.0158314	0.197406	0.0142699	0.205405		CAG12	8	0.0350877	6	0.0244898	2	0.00558659	7	0.0284553
CAG15	AEx	4.39621	0.049577		0.0174422	0.202386	0.0121123	0.161146	0.0171614	0.197331	0.0154969	0.209601		CAG13	4	0.0175439	2	0.00816327	7	0.0195531	2	0.00813008
GAG33	AEx	4.20816	0.00176971		0.0188104	0.206311	0.0131123	0.172958	0.0184914	0.195806	0.0167239	0.212571		CAG14	6	0.0263158	8	0.0326531	7	0.0195531	2	0.00813008
CAG21	AEx	3.85301	0.0239258		0.0201785	0.208794	0.0141123	0.184836	0.0198214	0.192943	0.0179509	0.214386		CAG15	2	0.00877193	11	0.044898	2	0.00558659	3	0.0121951
CAG6	Diet	3.60019	0.0191535		0.0215467	0.209836	0.0151123	0.19648	0.0211513	0.188886	0.0191779	0.215123		CAG16	2	0.00877193	6	0.0244898	10	0.027933	8	0.0325203
CAG26	Diet	4.0119	0.00315487		0.0229149	0.209482	0.0161123	0.207551	0.0224813	0.183803	0.0204049	0.214855		CAG17	4	0.0175439	3	0.0122449	14	0.0391061	3	0.0121951
					0.0242831	0.207821	0.0171123	0.217698	0.0238113	0.177887	0.0216319	0.213641		CAG18	6	0.0263158	10	0.0408163	3	0.00837989	5	0.0203252
					0.0256512	0.204983	0.0181123	0.226591	0.0251413	0.171343	0.0228589	0.211533		CAG19	2	0.00877193	1	0.00408163	11	0.0307263	5	0.0203252
					0.0270194	0.201132	0.0191123	0.233951	0.0264713	0.164381	0.0240859	0.208567		CAG20	3	0.0131579	8	0.0326531	13	0.0363128	12	0.0487805
					0.0283876	0.196459	0.0201123	0.239576	0.0278013	0.157214	0.0253129	0.204772		CAG21	7	0.0307018	6	0.0244898	6	0.0167598	4	0.0162602
					0.0297557	0.191166	0.0211123	0.243359	0.0291313	0.150043	0.0265399	0.200175		CAG22	12	0.0526316	8	0.0326531	18	0.0502793	18	0.0731707
					0.0311239	0.185454	0.0221123	0.245299	0.0304612	0.143055	0.0277669	0.194806		CAG23	9	0.0394737	10	0.0408163	18	0.0502793	6	0.0243902
					0.0324921	0.179504	0.0231123	0.245498	0.0317912	0.136413	0.0289939	0.188708		CAG24	10	0.0438596	6	0.0244898	8	0.0223464	12	0.0487805
					0.0338603	0.173466	0.0241123	0.244144	0.0331212	0.130251	0.0302209	0.181938		CAG25	2	0.00877193	5	0.0204082	3	0.00837989	10	0.0406504
					0.0352284	0.167448	0.0251123	0.241493	0.0344512	0.124666	0.0314479	0.174575		CAG26	10	0.0438596	8	0.0326531	23	0.0642458	2	0.00813008
					0.0365966	0.161508	0.0261123	0.237838	0.0357812	0.119724	0.0326749	0.166717		CAG27	17	0.0745614	15	0.0612245	24	0.0670391	9	0.0365854
					0.0379648	0.155657	0.0271123	0.23348	0.0371112	0.115447	0.0339019	0.158485		CAG28	15	0.0657895	14	0.0571429	20	0.0558659	14	0.0569106
					0.039333	0.149864	0.0281123	0.228705	0.0384412	0.111825	0.0351289	0.150016		CAG29	4	0.0175439	5	0.0204082	4	0.0111732	6	0.0243902
					0.0407011	0.144064	0.0291122	0.223762	0.0397711	0.108812	0.0363559	0.14146		CAG30	9	0.0394737	11	0.044898	16	0.0446927	9	0.0365854
					0.0420693	0.138175	0.0301122	0.218854	0.0411011	0.106335	0.0375829	0.132971		CAG31	6	0.0263158	4	0.0163265	3	0.00837989	7	0.0284553
					0.0434375	0.132114	0.0311122	0.214136	0.0424311	0.104298	0.0388099	0.124703		CAG32	2	0.00877193	4	0.0163265	5	0.0139665	4	0.0162602
					0.0448057	0.12581	0.0321122	0.209715	0.0437611	0.102594	0.0400369	0.116798		CAG33	5	0.0219298	5	0.0204082	3	0.00837989	7	0.0284553
					0.0461738	0.119218	0.0331122	0.205653	0.0450911	0.101105	0.0412639	0.109385		CAG34	6	0.0263158	0	0	8	0.0223464	2	0.00813008
					0.047542	0.112331	0.0341122	0.201976	0.0464211	0.0997153	0.0424909	0.102569		CAG35	5	0.0219298	6	0.0244898	4	0.0111732	3	0.0121951
					0.0489102	0.105179	0.0351122	0.198671	0.047751	0.0983186	0.0437179	0.096428
					0.0502783	0.0978332	0.0361122	0.195681	0.049081	0.0968206	0.0449449	0.0910128
					0.0516465	0.0903946	0.0371122	0.192905	0.050411	0.0951449	0.0461719	0.0863419
					0.0530147	0.0829884	0.0381122	0.190196	0.051741	0.0932352	0.0473989	0.0824043
					0.0543829	0.0757502	0.0391122	0.187356	0.053071	0.0910561	0.0486259	0.0791609
					0.055751	0.0688136	0.0401122	0.184156	0.054401	0.088592	0.0498529	0.0765475
					0.0571192	0.0622977	0.0411122	0.18035	0.055731	0.0858449	0.0510799	0.0744793
					0.0584874	0.0562977	0.0421122	0.175706	0.0570609	0.0828311	0.0523069	0.0728553
					0.0598556	0.0508778	0.0431122	0.170038	0.0583909	0.0795774	0.0535339	0.0715641
					0.0612237	0.0460682	0.0441122	0.163234	0.0597209	0.0761173	0.0547609	0.0704892
					0.0625919	0.041865	0.0451122	0.15528	0.0610509	0.0724873	0.0559879	0.0695149
					0.0639601	0.0382337	0.0461122	0.146275	0.0623809	0.0687242	0.0572149	0.0685314
					0.0653283	0.035115	0.0471122	0.13642	0.0637109	0.0648627	0.0584419	0.0674402
					0.0666964	0.0324322	0.0481122	0.126006	0.0650409	0.0609345	0.0596689	0.0661576
					0.0680646	0.0300995	0.0491122	0.115377	0.0663708	0.0569678	0.0608959	0.0646188
					0.0694328	0.0280293	0.0501122	0.104892	0.0677008	0.052988	0.0621229	0.062779
					0.0708009	0.0261399	0.0511122	0.0948852	0.0690308	0.0490182	0.0633499	0.0606151
					0.0721691	0.0243606	0.0521122	0.0856298	0.0703608	0.0450807	0.0645769	0.0581245
					0.0735373	0.0226355	0.0531122	0.0773102	0.0716908	0.0411977	0.0658039	0.0553237
					0.0749055	0.0209257	0.0541122	0.0700102	0.0730208	0.0373922	0.0670309	0.0522455
					0.0762736	0.0192092	0.0551122	0.0637145	0.0743508	0.0336885	0.0682579	0.0489359
					0.0776418	0.0174798	0.0561122	0.0583223	0.0756807	0.0301114	0.069485	0.0454495
					0.07901	0.0157446	0.0571122	0.0536719	0.0770107	0.0266865	0.070712	0.0418468
					0.0803782	0.0140205	0.0581122	0.0495691	0.0783407	0.0234384	0.071939	0.0381893
					0.0817463	0.0123309	0.0591122	0.045817	0.0796707	0.0203898	0.073166	0.0345377
					0.0831145	0.010702	0.0601122	0.042242	0.0810007	0.0175605	0.074393	0.0309482
					0.0844827	0.00915968	0.0611122	0.0387125	0.0823307	0.0149658	0.07562	0.0274715
					0.0858508	0.0077267	0.0621122	0.0351488	0.0836607	0.0126159	0.076847	0.0241509
					0.087219	0.00642103	0.0631122	0.0315251	0.0849906	0.0105155	0.078074	0.0210222
					0.0885872	0.00525462	0.0641122	0.0278624	0.0863206	0.00866319	0.079301	0.018113
					0.0899554	0.00423312	0.0651122	0.0242177	0.0876506	0.00705225	0.080528	0.0154429
					0.0913235	0.00335614	0.0661122	0.0206684	0.0889806	0.00567094	0.081755	0.0130239
					0.0926917	0.00261802	0.0671121	0.0172984	0.0903106	0.0045035	0.082982	0.010861
					0.0940599	0.00200895	0.0681121	0.0141844	0.0916406	0.00353113	0.084209	0.00895238
					0.0954281	0.00151617	0.0691121	0.0113866	0.0929706	0.0027331	0.085436	0.00729091
					0.0967962	0.00112522	0.0701121	0.00894335	0.0943005	0.00208783	0.086663	0.00586443
					0.0981644	0.000821061	0.0711121	0.00686961	0.0956305	0.00157385	0.08789	0.00465695
					0.0995326	0.000588985	0.0721121	0.00515857	0.0969605	0.00117056	0.089117	0.0036496
					0.100901	0.000415313	0.0731121	0.00378583	0.0982905	0.000858863	0.090344	0.00282164
					0.102269	0.000287834	0.0741121	0.0027147	0.0996205	0.000621592	0.091571	0.00215139
					0.103637	0.00019605	0.0751121	0.0019016	0.10095	0.0004437	0.092798	0.0016172
					0.105005	0.000131223	0.0761121	0.001301	0.10228	0.000312342	0.094025	0.00119813
							0.0771121	0.000869215	0.10361	0.000216814	0.095252	0.000874622
							0.0781121	0.000567038	0.10494	0.000148397	0.096479	0.000628942
							0.0791121	0.000361143			0.097706	0.000445425
							0.0801121	0.000224533			0.098933	0.000310618
											0.10016	0.000213248
											0.101387	0.000144106

## Sheet: Fig. S4
AED responder	AED non-responder	AEx responder	AEx non-responder	Diet responder	Diet non-responder
2002	598	1054	653	660	627
2402	845	1151	836	1336	1114
2500	846	1788	1821	2669	1728
2565	1347	2232	1933	5754	2082
2829	1484	3292	2159	7117	2532
3150		6897
11518		7604

## Sheet: Fig. S5
Figure a				Figure b				Figure c				Figure d
group	specificity	sensitivity		group	specificity	sensitivity		group	specificity	sensitivity		predictor	specificity	sensitivity
AED	0	1		AED	0	1		AED	0	1		Age	0	1
AED	0.2	1		AED	0.2	1		AED	0.2	1		Age	0.0263158	1
AED	0.2	0.933333		AED	0.2	0.933333		AED	0.4	1		Age	0.0526316	1
AED	0.2	0.866667		AED	0.2	0.866667		AED	0.4	0.933333		Age	0.0789474	1
AED	0.4	0.866667		AED	0.4	0.866667		AED	0.4	0.866667		Age	0.105263	1
AED	0.4	0.8		AED	0.6	0.866667		AED	0.4	0.8		Age	0.105263	0.973684
AED	0.6	0.8		AED	0.6	0.8		AED	0.4	0.733333		Age	0.105263	0.947368
AED	0.6	0.733333		AED	0.6	0.733333		AED	0.6	0.733333		Age	0.105263	0.921053
AED	0.8	0.733333		AED	0.6	0.666667		AED	0.6	0.666667		Age	0.105263	0.894737
AED	0.8	0.666667		AED	0.6	0.6		AED	0.6	0.6		Age	0.105263	0.868421
AED	0.8	0.6		AED	0.6	0.533333		AED	0.6	0.533333		Age	0.105263	0.842105
AED	0.8	0.533333		AED	0.6	0.466667		AED	0.8	0.533333		Age	0.105263	0.815789
AED	0.8	0.466667		AED	0.6	0.4		AED	0.8	0.466667		Age	0.105263	0.789474
AED	0.8	0.4		AED	0.6	0.333333		AED	0.8	0.4		Age	0.105263	0.763158
AED	0.8	0.333333		AED	0.6	0.266667		AED	1	0.4		Age	0.105263	0.736842
AED	0.8	0.266667		AED	0.6	0.2		AED	1	0.333333		Age	0.131579	0.736842
AED	0.8	0.2		AED	0.8	0.2		AED	1	0.266667		Age	0.157895	0.736842
AED	0.8	0.133333		AED	0.8	0.133333		AED	1	0.2		Age	0.157895	0.710526
AED	0.8	0.0666667		AED	0.8	0.0666667		AED	1	0.133333		Age	0.184211	0.710526
AED	1	0.0666667		AED	0.8	0		AED	1	0.0666667		Age	0.210526	0.710526
AED	1	0		AED	1	0		AED	1	0		Age	0.210526	0.684211
AEx	0	1		AEx	0	1		AEx	0	1		Age	0.210526	0.657895
AEx	0.1	1		AEx	0	0.9		AEx	0.1	1		Age	0.236842	0.657895
AEx	0.1	0.9		AEx	0	0.8		AEx	0.1	0.9		Age	0.263158	0.657895
AEx	0.1	0.8		AEx	0.1	0.8		AEx	0.2	0.9		Age	0.289474	0.657895
AEx	0.1	0.7		AEx	0.2	0.8		AEx	0.2	0.8		Age	0.315789	0.657895
AEx	0.1	0.6		AEx	0.2	0.7		AEx	0.2	0.7		Age	0.315789	0.631579
AEx	0.2	0.6		AEx	0.2	0.6		AEx	0.3	0.7		Age	0.342105	0.631579
AEx	0.3	0.6		AEx	0.3	0.6		AEx	0.3	0.6		Age	0.342105	0.605263
AEx	0.4	0.6		AEx	0.4	0.6		AEx	0.4	0.6		Age	0.342105	0.578947
AEx	0.5	0.6		AEx	0.5	0.6		AEx	0.5	0.6		Age	0.342105	0.552632
AEx	0.5	0.5		AEx	0.5	0.5		AEx	0.6	0.6		Age	0.368421	0.552632
AEx	0.6	0.5		AEx	0.5	0.4		AEx	0.7	0.6		Age	0.368421	0.526316
AEx	0.7	0.5		AEx	0.5	0.3		AEx	0.8	0.6		Age	0.394737	0.526316
AEx	0.8	0.5		AEx	0.5	0.2		AEx	0.8	0.5		Age	0.394737	0.5
AEx	0.8	0.4		AEx	0.6	0.2		AEx	0.8	0.4		Age	0.421053	0.5
AEx	0.8	0.3		AEx	0.7	0.2		AEx	0.9	0.4		Age	0.447368	0.5
AEx	0.8	0.2		AEx	0.8	0.2		AEx	0.9	0.3		Age	0.473684	0.5
AEx	0.9	0.2		AEx	0.9	0.2		AEx	0.9	0.2		Age	0.473684	0.473684
AEx	0.9	0.1		AEx	0.9	0.1		AEx	0.9	0.1		Age	0.5	0.473684
AEx	0.9	0		AEx	0.9	0		AEx	0.9	0		Age	0.526316	0.473684
AEx	1	0		AEx	1	0		AEx	1	0		Age	0.526316	0.447368
Diet	0	1		Diet	0	1		Diet	0	1		Age	0.526316	0.421053
Diet	0.0909091	1		Diet	0	0.9		Diet	0.0909091	1		Age	0.552632	0.394737
Diet	0.181818	1		Diet	0.0909091	0.9		Diet	0.181818	1		Age	0.578947	0.394737
Diet	0.272727	1		Diet	0.181818	0.9		Diet	0.181818	0.9		Age	0.605263	0.394737
Diet	0.272727	0.9		Diet	0.181818	0.8		Diet	0.272727	0.9		Age	0.631579	0.394737
Diet	0.272727	0.8		Diet	0.181818	0.7		Diet	0.272727	0.8		Age	0.631579	0.368421
Diet	0.363636	0.8		Diet	0.272727	0.7		Diet	0.272727	0.7		Age	0.631579	0.342105
Diet	0.454545	0.8		Diet	0.272727	0.6		Diet	0.272727	0.6		Age	0.631579	0.315789
Diet	0.454545	0.7		Diet	0.272727	0.4		Diet	0.272727	0.5		Age	0.631579	0.289474
Diet	0.454545	0.6		Diet	0.363636	0.4		Diet	0.272727	0.4		Age	0.631579	0.263158
Diet	0.454545	0.5		Diet	0.363636	0.3		Diet	0.363636	0.4		Age	0.657895	0.263158
Diet	0.545455	0.5		Diet	0.454545	0.3		Diet	0.454545	0.4		Age	0.657895	0.236842
Diet	0.636364	0.5		Diet	0.545455	0.3		Diet	0.454545	0.3		Age	0.657895	0.210526
Diet	0.636364	0.4		Diet	0.545455	0.2		Diet	0.545455	0.3		Age	0.657895	0.184211
Diet	0.636364	0.3		Diet	0.545455	0.1		Diet	0.545455	0.2		Age	0.684211	0.184211
Diet	0.727273	0.3		Diet	0.636364	0.1		Diet	0.636364	0.2		Age	0.684211	0.157895
Diet	0.818182	0.3		Diet	0.727273	0.1		Diet	0.636364	0.1		Age	0.710526	0.157895
Diet	0.818182	0.2		Diet	0.818182	0.1		Diet	0.727273	0.1		Age	0.736842	0.157895
Diet	0.818182	0.1		Diet	0.909091	0.1		Diet	0.818182	0.1		Age	0.763158	0.157895
Diet	0.818182	0		Diet	0.909091	0		Diet	0.818182	0		Age	0.763158	0.131579
Diet	0.909091	0		Diet	1	0		Diet	0.909091	0		Age	0.789474	0.131579
Diet	1	0						Diet	1	0		Age	0.789474	0.105263
												Age	0.789474	0.0789474
												Age	0.789474	0.0526316
												Age	0.815789	0.0526316
												Age	0.842105	0.0526316
												Age	0.868421	0.0526316
												Age	0.894737	0.0526316
												Age	0.894737	0.0263158
												Age	0.921053	0.0263158
												Age	0.947368	0.0263158
												Age	0.973684	0.0263158
												Age	0.973684	0
												Age	1	0
												WT	0	1
												WT	0.0263158	0.973684
												WT	0.0526316	0.973684
												WT	0.0526316	0.947368
												WT	0.0789474	0.947368
												WT	0.105263	0.947368
												WT	0.131579	0.947368
												WT	0.131579	0.921053
												WT	0.131579	0.894737
												WT	0.131579	0.868421
												WT	0.131579	0.842105
												WT	0.157895	0.842105
												WT	0.184211	0.842105
												WT	0.184211	0.815789
												WT	0.184211	0.789474
												WT	0.210526	0.789474
												WT	0.210526	0.763158
												WT	0.236842	0.763158
												WT	0.236842	0.736842
												WT	0.263158	0.736842
												WT	0.289474	0.736842
												WT	0.315789	0.736842
												WT	0.342105	0.736842
												WT	0.342105	0.710526
												WT	0.368421	0.710526
												WT	0.394737	0.710526
												WT	0.394737	0.684211
												WT	0.421053	0.684211
												WT	0.421053	0.657895
												WT	0.447368	0.657895
												WT	0.473684	0.657895
												WT	0.473684	0.631579
												WT	0.5	0.631579
												WT	0.5	0.605263
												WT	0.5	0.578947
												WT	0.5	0.552632
												WT	0.5	0.526316
												WT	0.5	0.5
												WT	0.5	0.447368
												WT	0.5	0.394737
												WT	0.5	0.368421
												WT	0.5	0.342105
												WT	0.526316	0.342105
												WT	0.526316	0.315789
												WT	0.526316	0.289474
												WT	0.526316	0.263158
												WT	0.552632	0.263158
												WT	0.578947	0.263158
												WT	0.605263	0.263158
												WT	0.605263	0.236842
												WT	0.631579	0.236842
												WT	0.631579	0.210526
												WT	0.631579	0.184211
												WT	0.631579	0.157895
												WT	0.657895	0.157895
												WT	0.684211	0.157895
												WT	0.710526	0.157895
												WT	0.736842	0.157895
												WT	0.763158	0.157895
												WT	0.789474	0.157895
												WT	0.815789	0.157895
												WT	0.815789	0.131579
												WT	0.842105	0.131579
												WT	0.868421	0.105263
												WT	0.868421	0.0789474
												WT	0.868421	0.0526316
												WT	0.894737	0.0526316
												WT	0.921053	0.0526316
												WT	0.921053	0.0263158
												WT	0.921053	0
												WT	0.947368	0
												WT	0.973684	0
												WT	1	0
												BMI	0	1
												BMI	0.0263158	1
												BMI	0.0526316	1
												BMI	0.0789474	1
												BMI	0.105263	1
												BMI	0.131579	1
												BMI	0.131579	0.973684
												BMI	0.157895	0.973684
												BMI	0.184211	0.973684
												BMI	0.184211	0.947368
												BMI	0.210526	0.947368
												BMI	0.210526	0.921053
												BMI	0.210526	0.894737
												BMI	0.210526	0.868421
												BMI	0.236842	0.868421
												BMI	0.236842	0.842105
												BMI	0.263158	0.842105
												BMI	0.289474	0.842105
												BMI	0.289474	0.815789
												BMI	0.289474	0.789474
												BMI	0.289474	0.763158
												BMI	0.289474	0.736842
												BMI	0.289474	0.710526
												BMI	0.289474	0.684211
												BMI	0.315789	0.684211
												BMI	0.342105	0.684211
												BMI	0.342105	0.657895
												BMI	0.368421	0.657895
												BMI	0.368421	0.631579
												BMI	0.394737	0.631579
												BMI	0.394737	0.605263
												BMI	0.421053	0.605263
												BMI	0.421053	0.578947
												BMI	0.447368	0.578947
												BMI	0.447368	0.552632
												BMI	0.447368	0.526316
												BMI	0.473684	0.526316
												BMI	0.5	0.526316
												BMI	0.5	0.5
												BMI	0.526316	0.5
												BMI	0.526316	0.473684
												BMI	0.552632	0.473684
												BMI	0.552632	0.447368
												BMI	0.578947	0.447368
												BMI	0.578947	0.394737
												BMI	0.605263	0.394737
												BMI	0.631579	0.394737
												BMI	0.657895	0.394737
												BMI	0.684211	0.394737
												BMI	0.710526	0.394737
												BMI	0.710526	0.368421
												BMI	0.710526	0.342105
												BMI	0.710526	0.315789
												BMI	0.710526	0.289474
												BMI	0.710526	0.263158
												BMI	0.710526	0.236842
												BMI	0.710526	0.210526
												BMI	0.736842	0.210526
												BMI	0.763158	0.210526
												BMI	0.763158	0.184211
												BMI	0.789474	0.184211
												BMI	0.789474	0.157895
												BMI	0.815789	0.157895
												BMI	0.815789	0.131579
												BMI	0.815789	0.105263
												BMI	0.815789	0.0789474
												BMI	0.842105	0.0789474
												BMI	0.842105	0.0526316
												BMI	0.868421	0.0263158
												BMI	0.894737	0.0263158
												BMI	0.921053	0.0263158
												BMI	0.947368	0.0263158
												BMI	0.973684	0.0263158
												BMI	0.973684	0
												BMI	1	0

## Sheet: Fig. S7
Figure a							Figure b						Figure c				Figure d
AED responder	AED non-responder	AEx responder	AEx non-responder	Diet responder	Diet non-responder		ID	group	HFC change	responder or not	edge numbers		group	specificity	sensitivity		group	specificity	sensitivity
154	132	208	131	207	387		1003	AED	-37.68	1	490		AED	0	1		AED	0	1
310	189	106	269	161	76		1004	AED	-5.08	1	72		AED	0.2	1		AED	0.2	1
250	88	109	164	100	542		1010	Diet	-5.2	1	148		AED	0.4	1		AED	0.2	0.933333
324	65	95	73	207	132		1034	AED	-13.81	1	206		AED	0.6	1		AED	0.4	0.866667
159	139	142	94	287	81		1052	Diet	-1.92	0	627		AED	0.8	1		AED	0.4	0.8
492		416	144	498	57		107	NI	9.7	0	122		AED	0.8	0.933333		AED	0.4	0.733333
90		609	56	148	202		111	AED	-20.1	1	324		AED	0.8	0.866667		AED	0.6	0.733333
93		64	29	24	83		14	AEx	-7.9	1	208		AED	0.8	0.8		AED	0.8	0.733333
190		366	285	44	627		143	AED	-2.65	0	132		AED	1	0.8		AED	0.8	0.666667
269		344	363		130		145	AEx	-7.72	1	416		AED	1	0.733333		AED	0.8	0.6
490					86		157	Diet	-2.48	0	542		AED	1	0.666667		AED	0.8	0.533333
72					80		16	NI	3.01	0	62		AED	1	0.6		AED	1	0.533333
206							160	AEx	-2.65	0	269		AED	1	0.533333		AED	1	0.466667
88							178	AED	-40.4	1	159		AED	1	0.466667		AED	1	0.4
153							18	AED	-5.9	1	154		AED	1	0.4		AED	1	0.333333
							184	NI	0.58	0	171		AED	1	0.333333		AED	1	0.266667
							2003	NI	0.65	0	177		AED	1	0.266667		AED	1	0.2
							2006	Diet	11.3	0	130		AED	1	0.2		AED	1	0.133333
							2008	AED	-6.24	1	88		AED	1	0.133333		AED	1	0.0666667
							2018	Diet	-13.09	1	24		AED	1	0.0666667		AED	1	0
							2025	Diet	-3.17	0	86		AED	1	0		AEx	0	1
							2031	NI	-15.6	1	155		AEx	0	1		AEx	0.1	1
							2051	Diet	2.21	0	80		AEx	0.1	1		AEx	0.2	1
							2053	NI	5.09	0	204		AEx	0.2	1		AEx	0.2	0.9
							2061	AED	-6.79	1	153		AEx	0.3	1		AEx	0.3	0.9
							2062	NI	0.285	0	27		AEx	0.3	0.9		AEx	0.4	0.9
							2064	AEx	-29.02	1	64		AEx	0.4	0.9		AEx	0.4	0.8
							2065	AED	2.3	0	139		AEx	0.5	0.9		AEx	0.4	0.7
							2067	Diet	-21.1	1	44		AEx	0.6	0.9		AEx	0.4	0.6
							217	AEx	3.13	0	164		AEx	0.7	0.9		AEx	0.5	0.6
							22	AEx	-3.19	0	131		AEx	0.8	0.9		AEx	0.5	0.5
							224	AEx	0.31	0	73		AEx	0.9	0.9		AEx	0.6	0.5
							24	AEx	-10.92	1	106		AEx	0.9	0.8		AEx	0.7	0.5
							256	Diet	8.4	0	132		AEx	0.9	0.7		AEx	0.7	0.4
							26	AEx	-14.7	1	109		AEx	0.9	0.6		AEx	0.8	0.4
							269	AED	-22.1	1	492		AEx	0.9	0.5		AEx	0.9	0.4
							270	AED	-4.62	0	189		AEx	0.9	0.4		AEx	0.9	0.3
							29	Diet	-8.3	1	207		AEx	1	0.4		AEx	1	0.3
							3003	NI	-10.71	1	25		AEx	1	0.3		AEx	1	0.2
							3016	AEx	-13.63	1	366		AEx	1	0.2		AEx	1	0.1
							3033	NI	5.7	0	778		AEx	1	0.1		AEx	1	0
							3036	NI	-7.0876	1	255		AEx	1	0		Diet	0	1
							3038	NI	-3.8	0	272		Diet	0	1		Diet	0	0.888889
							304	Diet	-0.4	0	81		Diet	0.0909091	1		Diet	0	0.777778
							327	AEx	-2.14	0	94		Diet	0.181818	1		Diet	0.0833333	0.777778
							33	Diet	-6.56	1	161		Diet	0.272727	1		Diet	0.166667	0.777778
							336	AED	-21.47	1	90		Diet	0.363636	1		Diet	0.25	0.777778
							345	AEx	1.82	0	144		Diet	0.454545	1		Diet	0.333333	0.777778
							346	AED	-2.92	0	88		Diet	0.545455	1		Diet	0.416667	0.777778
							354	Diet	-4.47	0	57		Diet	0.545455	0.9		Diet	0.5	0.777778
							4	NI	5.15	0	87		Diet	0.545455	0.8		Diet	0.5	0.666667
							4003	AEx	1.58	0	56		Diet	0.636364	0.8		Diet	0.583333	0.666667
							401	NI	-12.62	1	82		Diet	0.636364	0.7		Diet	0.666667	0.666667
							4012	NI	5.7	0	427		Diet	0.727273	0.7		Diet	0.666667	0.555556
							4014	AEx	5.5	0	29		Diet	0.818182	0.7		Diet	0.666667	0.444444
							4019	AEx	1.54	0	285		Diet	0.818182	0.6		Diet	0.75	0.444444
							402	Diet	-15.61	1	207		Diet	0.818182	0.5		Diet	0.75	0.222222
							417	Diet	-6.92	1	287		Diet	0.909091	0.5		Diet	0.75	0.111111
							43	AEx	-11.3	1	95		Diet	0.909091	0.4		Diet	0.833333	0.111111
							44	Diet	-6.7	1	100		Diet	1	0.4		Diet	0.833333	0
							442	AEx	-56.86	1	609		Diet	1	0.3		Diet	0.916667	0
							46	AEx	-6.91	1	142		Diet	1	0.2		Diet	1	0
							470	AED	-17.8	1	93		Diet	1	0.1
							519	AED	-8.61	1	190		Diet	1	0
							57	AED	-5.6	1	310
							592	Diet	-0.09	0	202
							599	Diet	-1.79	0	83
							6002	AEx	-18.2465	1	344
							6018	AEx	1.69	0	363
							646	NI	-2.03	0	267
							653	AED	9.5	0	65
							661	Diet	-27	1	498
							70	Diet	-2.07	0	387
							723	AED	-24.87	1	269
							78	AED	-6.57	1	250
							87	Diet	-3.29	0	76

[truncated: 1 more sheets: ASV table]
